# Supplementary material for: Effect of reproductive status on foraging behavior and fecal glucocorticoid metabolite levels in wild bat-eared foxes (Otocyon megalotis)
Source: J Mammal. 2026 Mar 11;107(2):221–7. doi: 10.1093/jmammal/gyag011 (PMC13035264; doi:10.1093/jmammal/gyag011)
Supplement: gyag011_Supplementary_Data [file gyag011_supplementary_data.zip]

Archive with 4 entries (4 files):
- Supplementary Data SD4.csv
- Supplementary Data SD1.docx
- Supplementary Data SD2.csv
- Supplementary Data SD3.csv
