# Supplementary material for: Effect of reproductive status on foraging behavior and fecal glucocorticoid metabolite levels in wild bat-eared foxes (Otocyon megalotis)
Source: J Mammal. 2026 Mar 11;107(2):221–7. doi: 10.1093/jmammal/gyag011 (PMC13035264; doi:10.1093/jmammal/gyag011)
Supplement: gyag011_Supplementary_Data [file gyag011_supplementary_data.zip › Supplementary Data SD4.csv]

Indiv	Date	fGCM	Baseline	ParentalStatus	AustralSeason	SeasonalActivity	Sex
BAR	3/10/2015	0.26	0.16	Non-parent	autumn	Denning	Female
BAR	3/23/2015	0.15	0.16	Non-parent	autumn	Denning	Female
BAR	4/17/2015	0.11	0.16	Non-parent	autumn	Denning	Female
BAR	5/14/2015	0.38	0.16	Non-parent	autumn	Denning	Female
BAR	5/24/2015	0.13	0.16	Non-parent	autumn	Denning	Female
BAR	6/3/2015	0.37	0.16	Non-parent	winter	Denning	Female
BAR	6/9/2015	1.14	0.16	Non-parent	winter	Denning	Female
BAR	7/9/2015	0.13	0.16	Non-parent	winter	Non-breeding	Female
BAR	7/12/2015	0.97	0.16	Non-parent	winter	Non-breeding	Female
BAR	8/21/2015	0.88	0.16	Non-parent	winter	Non-breeding	Female
BAR	9/10/2015	0.24	0.16	Non-parent	spring	Non-breeding	Female
BAR	10/14/2015	0.49	0.16	Non-parent	spring	Non-breeding	Female
BAR	11/19/2015	0.06	0.16	Non-parent	spring	Breeding	Female
BAR	11/23/2015	0.07	0.16	Non-parent	spring	Breeding	Female
BAR	12/11/2015	1.07	0.16	Non-parent	summer	Breeding	Female
BAR	12/15/2015	0.28	0.16	Non-parent	summer	Breeding	Female
BEA	7/4/2014	0.12	0.16	Non-parent	winter	Non-breeding	Female
BEA	8/4/2014	0.48	0.16	Non-parent	winter	Non-breeding	Female
BEA	8/12/2014	0.11	0.16	Non-parent	winter	Non-breeding	Female
BEA	8/20/2014	0.3	0.16	Non-parent	winter	Non-breeding	Female
BEA	8/25/2014	0.22	0.16	Non-parent	winter	Non-breeding	Female
BEA	9/9/2014	0.24	0.16	Non-parent	spring	Non-breeding	Female
BEA	9/15/2014	0.15	0.16	Non-parent	spring	Non-breeding	Female
BEA	9/22/2014	0.33	0.16	Non-parent	spring	Non-breeding	Female
BEA	10/9/2014	0.2	0.16	Non-parent	spring	Non-breeding	Female
BEA	10/22/2014	0.25	0.16	Non-parent	spring	Non-breeding	Female
BEA	11/12/2014	0.2	0.16	Non-parent	spring	Breeding	Female
BEA	11/14/2014	0.11	0.16	Non-parent	spring	Breeding	Female
BEA	11/25/2014	0.29	0.16	Non-parent	spring	Breeding	Female
BEA	12/3/2014	1.63	0.16	Non-parent	summer	Breeding	Female
BEA	12/5/2014	0.13	0.16	Non-parent	summer	Breeding	Female
BEA	12/12/2014	0.77	0.16	Non-parent	summer	Breeding	Female
BEA	12/22/2014	0.1	0.16	Non-parent	summer	Breeding	Female
BER	5/31/2014	0.29	0.16	Parent	autumn	Denning	Female
BER	6/26/2014	0.25	0.16	Parent	winter	Denning	Female
BER	9/16/2014	0.3	0.16	Parent	spring	Non-breeding	Female
BER	9/26/2014	0.08	0.16	Parent	spring	Non-breeding	Female
BER	9/29/2014	0.21	0.16	Parent	spring	Non-breeding	Female
BER	10/8/2014	0.22	0.16	Parent	spring	Non-breeding	Female
BER	10/13/2014	0.16	0.16	Parent	spring	Non-breeding	Female
BER	11/12/2014	0.21	0.16	Parent	spring	Breeding	Female
BER	11/14/2014	0.11	0.16	Parent	spring	Breeding	Female
BER	12/10/2014	0.22	0.16	Parent	summer	Breeding	Female
BER	1/9/2015	0.17	0.16	Parent	summer	Breeding	Female
BER	2/10/2015	0.1	0.16	Parent	summer	Breeding	Female
BER	2/13/2015	0.08	0.16	Parent	summer	Breeding	Female
BER	3/16/2015	0.18	0.16	Parent	autumn	Denning	Female
BER	4/15/2015	0.08	0.16	Parent	autumn	Denning	Female
BER	4/29/2015	2.25	0.16	Parent	autumn	Denning	Female
BER	4/2/2015	0.25	0.16	Parent	autumn	Denning	Female
BER	5/5/2015	0.15	0.16	Parent	autumn	Denning	Female
BER	5/26/2015	1.45	0.16	Parent	autumn	Denning	Female
BER	6/20/2015	0.45	0.16	Parent	winter	Denning	Female
BER	8/3/2015	1.39	0.16	Parent	winter	Non-breeding	Female
BER	8/7/2015	0.2	0.16	Parent	winter	Non-breeding	Female
BER	8/12/2015	0.14	0.16	Parent	winter	Non-breeding	Female
BER	8/17/2015	0.66	0.16	Parent	winter	Non-breeding	Female
BER	9/19/2015	0.33	0.16	Parent	spring	Non-breeding	Female
CAM	2/10/2015	0.16	0.16	Non-parent	summer	Breeding	Female
CAM	2/13/2015	2.91	0.16	Non-parent	summer	Breeding	Female
CAM	2/23/2015	0.28	0.16	Non-parent	summer	Breeding	Female
CAM	2/25/2015	0.19	0.16	Non-parent	summer	Breeding	Female
CAM	3/11/2015	0.19	0.16	Non-parent	autumn	Denning	Female
CAM	3/16/2015	2.63	0.16	Non-parent	autumn	Denning	Female
CAM	3/23/2015	0.13	0.16	Non-parent	autumn	Denning	Female
CAM	4/16/2015	0.93	0.16	Non-parent	autumn	Denning	Female
CAM	4/25/2015	1.76	0.16	Non-parent	autumn	Denning	Female
CAM	4/29/2015	0.14	0.16	Non-parent	autumn	Denning	Female
CAM	5/4/2015	1.93	0.16	Non-parent	autumn	Denning	Female
DON	3/16/2015	0.94	0.16	Non-parent	autumn	Denning	Female
DON	5/26/2014	0.13	0.16	Non-parent	autumn	Denning	Female
DON	7/5/2014	0.17	0.16	Non-parent	winter	Non-breeding	Female
DON	7/11/2014	0.69	0.16	Non-parent	winter	Non-breeding	Female
DON	7/24/2014	0.22	0.16	Non-parent	winter	Non-breeding	Female
DON	8/19/2014	0.09	0.16	Non-parent	winter	Non-breeding	Female
DON	10/7/2014	0.3	0.16	Non-parent	spring	Non-breeding	Female
DON	11/8/2014	0.19	0.16	Non-parent	spring	Breeding	Female
DON	12/13/2014	0.09	0.16	Non-parent	summer	Breeding	Female
DON	12/23/2014	0.09	0.16	Non-parent	summer	Breeding	Female
DON	1/10/2015	0.29	0.16	Non-parent	summer	Breeding	Female
DON	1/20/2015	0.88	0.16	Non-parent	summer	Breeding	Female
DON	1/27/2015	0.3	0.16	Non-parent	summer	Breeding	Female
DON	2/4/2015	0.14	0.16	Non-parent	summer	Breeding	Female
DON	2/12/2015	0.14	0.16	Non-parent	summer	Breeding	Female
DON	2/21/2015	0.24	0.16	Non-parent	summer	Breeding	Female
DON	3/21/2015	0.49	0.16	Non-parent	autumn	Denning	Female
DON	4/2/2015	0.65	0.16	Non-parent	autumn	Denning	Female
EDE	7/16/2014	0.16	0.16	Non-parent	winter	Non-breeding	Female
EDE	7/30/2014	0.11	0.16	Non-parent	winter	Non-breeding	Female
EDE	8/14/2014	0.07	0.16	Non-parent	winter	Non-breeding	Female
EDE	8/27/2014	0.08	0.16	Non-parent	winter	Non-breeding	Female
EDE	9/8/2014	0.22	0.16	Non-parent	spring	Non-breeding	Female
EDE	9/11/2014	0.16	0.16	Non-parent	spring	Non-breeding	Female
EDE	9/20/2014	0.16	0.16	Non-parent	spring	Non-breeding	Female
EDE	10/14/2014	0.31	0.16	Non-parent	spring	Non-breeding	Female
EDE	10/23/2014	0.17	0.16	Non-parent	spring	Non-breeding	Female
EDE	11/12/2014	0.47	0.16	Non-parent	spring	Breeding	Female
EDE	11/26/2014	0.07	0.16	Non-parent	spring	Breeding	Female
EDE	12/17/2014	0.29	0.16	Non-parent	summer	Breeding	Female
EDE	1/8/2015	0.11	0.16	Non-parent	summer	Breeding	Female
EDE	1/15/2015	0.14	0.16	Non-parent	summer	Breeding	Female
EDE	1/20/2015	0.22	0.16	Non-parent	summer	Breeding	Female
EDE	1/30/2015	0.11	0.16	Non-parent	summer	Breeding	Female
GAR	5/26/2014	0.1	0.16	Non-parent	autumn	Denning	Female
GAR	6/28/2014	1.96	0.16	Non-parent	winter	Denning	Female
GAR	7/2/2014	0.09	0.16	Non-parent	winter	Non-breeding	Female
GAR	7/3/2014	0.07	0.16	Non-parent	winter	Non-breeding	Female
GAR	7/16/2014	0.28	0.16	Non-parent	winter	Non-breeding	Female
GAR	7/23/2014	0.08	0.16	Non-parent	winter	Non-breeding	Female
GAR	7/30/2014	0.09	0.16	Non-parent	winter	Non-breeding	Female
GAR	8/6/2014	0.09	0.16	Non-parent	winter	Non-breeding	Female
GAR	8/11/2014	0.08	0.16	Non-parent	winter	Non-breeding	Female
GAR	9/8/2014	0.15	0.16	Non-parent	spring	Non-breeding	Female
GAR	9/23/2014	0.25	0.16	Non-parent	spring	Non-breeding	Female
GAR	9/25/2014	0.15	0.16	Non-parent	spring	Non-breeding	Female
GAR	10/8/2014	0.21	0.16	Non-parent	spring	Non-breeding	Female
GAR	10/25/2014	0.47	0.16	Non-parent	spring	Non-breeding	Female
GAR	11/6/2014	0.85	0.16	Non-parent	spring	Breeding	Female
GAR	11/27/2014	0.08	0.16	Non-parent	spring	Breeding	Female
GAR	12/1/2014	0.06	0.16	Non-parent	summer	Breeding	Female
GAR	12/12/2014	0.43	0.16	Non-parent	summer	Breeding	Female
GAR	12/19/2014	1.05	0.16	Non-parent	summer	Breeding	Female
GAR	1/7/2015	1.31	0.16	Non-parent	summer	Breeding	Female
GAR	1/17/2015	0.38	0.16	Non-parent	summer	Breeding	Female
GAR	1/22/2015	0.08	0.16	Non-parent	summer	Breeding	Female
SCR	7/26/2014	0.1	0.16	Non-parent	winter	Non-breeding	Female
SCR	8/5/2014	0.19	0.16	Non-parent	winter	Non-breeding	Female
SCR	8/11/2014	0.76	0.16	Non-parent	winter	Non-breeding	Female
SCR	9/6/2014	0.16	0.16	Non-parent	spring	Non-breeding	Female
ANG	3/21/2015	0.16	0.15	Non-parent	autumn	Denning	Male
ANG	3/26/2015	0.18	0.15	Non-parent	autumn	Denning	Male
ANG	3/30/2015	0.06	0.15	Non-parent	autumn	Denning	Male
ANG	4/10/2015	0.07	0.15	Non-parent	autumn	Denning	Male
ANG	4/20/2015	1.96	0.15	Non-parent	autumn	Denning	Male
ANG	5/11/2015	0.09	0.15	Non-parent	autumn	Denning	Male
ARI	7/29/2014	0.19	0.15	Non-parent	winter	Non-breeding	Male
ARI	8/2/2014	0.09	0.15	Non-parent	winter	Non-breeding	Male
ARI	8/18/2014	0.38	0.15	Non-parent	winter	Non-breeding	Male
ARI	9/4/2014	0.09	0.15	Non-parent	spring	Non-breeding	Male
ARI	9/4/2014	0.14	0.15	Non-parent	spring	Non-breeding	Male
ARI	9/9/2014	1.54	0.15	Non-parent	spring	Non-breeding	Male
ARI	9/16/2014	0.14	0.15	Non-parent	spring	Non-breeding	Male
ARI	9/19/2014	0.4	0.15	Non-parent	spring	Non-breeding	Male
ARI	9/22/2014	0.4	0.15	Non-parent	spring	Non-breeding	Male
ARI	9/22/2014	0.17	0.15	Non-parent	spring	Non-breeding	Male
ARI	9/29/2014	0.1	0.15	Non-parent	spring	Non-breeding	Male
ARI	10/7/2014	0.1	0.15	Non-parent	spring	Non-breeding	Male
ARI	10/28/2014	0.25	0.15	Non-parent	spring	Non-breeding	Male
ARI	11/4/2014	0.03	0.15	Non-parent	spring	Breeding	Male
ARI	11/7/2014	0.08	0.15	Non-parent	spring	Breeding	Male
ARI	11/13/2014	0.04	0.15	Non-parent	spring	Breeding	Male
ARI	11/21/2014	0.03	0.15	Non-parent	spring	Breeding	Male
ARI	11/25/2014	0.87	0.15	Non-parent	spring	Breeding	Male
ARI	12/1/2014	0.29	0.15	Non-parent	summer	Breeding	Male
ARI	1/2/2015	0.13	0.15	Non-parent	summer	Breeding	Male
ARI	1/10/2015	0.26	0.15	Non-parent	summer	Breeding	Male
ARI	1/20/2015	0.12	0.15	Non-parent	summer	Breeding	Male
ARI	1/26/2015	0.24	0.15	Non-parent	summer	Breeding	Male
ARI	2/2/2015	0.29	0.15	Non-parent	summer	Breeding	Male
ARI	3/13/2015	0.24	0.15	Non-parent	autumn	Denning	Male
BAI	2/4/2015	0.22	0.15	Parent	summer	Breeding	Male
BAI	2/12/2015	0.19	0.15	Parent	summer	Breeding	Male
BAI	3/9/2015	0.13	0.15	Parent	autumn	Denning	Male
BAI	3/16/2015	0.19	0.15	Parent	autumn	Denning	Male
BAI	4/18/2015	1.4	0.15	Parent	autumn	Denning	Male
BAI	4/22/2015	0.8	0.15	Parent	autumn	Denning	Male
BAI	5/2/2015	1.08	0.15	Parent	autumn	Denning	Male
BAI	5/7/2015	0.36	0.15	Parent	autumn	Denning	Male
BAI	5/11/2015	0.25	0.15	Parent	autumn	Denning	Male
BAI	5/18/2015	0.24	0.15	Parent	autumn	Denning	Male
BAI	5/29/2015	0.84	0.15	Parent	autumn	Denning	Male
BAI	6/3/2015	1.15	0.15	Parent	winter	Denning	Male
BAI	6/8/2015	0.23	0.15	Parent	winter	Denning	Male
BAI	6/15/2015	0.12	0.15	Parent	winter	Denning	Male
BAI	6/22/2015	1.47	0.15	Parent	winter	Denning	Male
BAI	8/5/2015	0.2	0.15	Parent	winter	Non-breeding	Male
BAI	11/30/2015	0.07	0.15	Parent	spring	Breeding	Male
BAI	10/20/2015	0.26	0.15	Parent	spring	Non-breeding	Male
BAI	12/10/2015	0.18	0.15	Parent	summer	Breeding	Male
BAI	12/28/2015	0.03	0.15	Parent	summer	Breeding	Male
BAI	7/12/2015	0.09	0.15	Parent	winter	Non-breeding	Male
BAI	12/22/2015	0.05	0.15	Parent	summer	Breeding	Male
BAI	10/10/2015	0.04	0.15	Parent	spring	Non-breeding	Male
BAI	11/16/2015	0.24	0.15	Parent	spring	Breeding	Male
BAI	11/24/2015	0.06	0.15	Parent	spring	Breeding	Male
BAI	1/4/2016	0.04	0.15	Parent	summer	Breeding	Male
BAI	9/28/2015	1.68	0.15	Parent	spring	Non-breeding	Male
BEN	2/4/2015	0.19	0.15	Non-parent	summer	Breeding	Male
BEN	2/12/2015	0.15	0.15	Non-parent	summer	Breeding	Male
BEN	3/3/2015	0.06	0.15	Non-parent	autumn	Denning	Male
BEN	3/9/2015	0.12	0.15	Non-parent	autumn	Denning	Male
BEN	3/16/2015	0.56	0.15	Non-parent	autumn	Denning	Male
BEN	4/6/2015	0.17	0.15	Non-parent	autumn	Denning	Male
BEN	4/20/2015	1.07	0.15	Non-parent	autumn	Denning	Male
BEN	4/27/2015	1.65	0.15	Non-parent	autumn	Denning	Male
BEN	5/5/2015	0.09	0.15	Non-parent	autumn	Denning	Male
BEN	5/12/2015	0.48	0.15	Non-parent	autumn	Denning	Male
BEN	5/20/2015	0.7	0.15	Non-parent	autumn	Denning	Male
BEN	5/30/2015	0.13	0.15	Non-parent	autumn	Denning	Male
BEN	6/16/2015	0.2	0.15	Non-parent	winter	Denning	Male
BEN	7/3/2015	0.18	0.15	Non-parent	winter	Non-breeding	Male
BEN	7/6/2015	0.13	0.15	Non-parent	winter	Non-breeding	Male
BEN	7/22/2015	0.36	0.15	Non-parent	winter	Non-breeding	Male
BEN	8/5/2015	0.3	0.15	Non-parent	winter	Non-breeding	Male
BLA	6/20/2014	0.38	0.15	Non-parent	winter	Denning	Male
BLA	6/26/2014	0.17	0.15	Non-parent	winter	Denning	Male
BLA	7/5/2014	0.42	0.15	Non-parent	winter	Non-breeding	Male
BLA	7/17/2014	1	0.15	Non-parent	winter	Non-breeding	Male
BLA	7/31/2014	0.41	0.15	Non-parent	winter	Non-breeding	Male
BLA	8/15/2014	0.24	0.15	Non-parent	winter	Non-breeding	Male
BLA	9/10/2014	0.65	0.15	Non-parent	spring	Non-breeding	Male
BLA	9/18/2014	0.35	0.15	Non-parent	spring	Non-breeding	Male
BLA	9/24/2014	0.16	0.15	Non-parent	spring	Non-breeding	Male
BLA	11/3/2014	0.33	0.15	Non-parent	spring	Breeding	Male
BLA	11/8/2014	0.33	0.15	Non-parent	spring	Breeding	Male
BLA	11/13/2014	0.24	0.15	Non-parent	spring	Breeding	Male
BLA	11/20/2014	0.3	0.15	Non-parent	spring	Breeding	Male
BLA	11/24/2014	0.25	0.15	Non-parent	spring	Breeding	Male
BLA	11/28/2014	0.14	0.15	Non-parent	spring	Breeding	Male
BLA	12/19/2014	0.49	0.15	Non-parent	summer	Breeding	Male
BLA	12/30/2014	2.76	0.15	Non-parent	summer	Breeding	Male
BLA	1/6/2015	0.22	0.15	Non-parent	summer	Breeding	Male
BLA	1/17/2015	0.04	0.15	Non-parent	summer	Breeding	Male
BRU	6/23/2014	0.38	0.15	Non-parent	winter	Denning	Male
BRU	6/26/2014	0.21	0.15	Non-parent	winter	Denning	Male
BRU	7/2/2014	0.32	0.15	Non-parent	winter	Non-breeding	Male
BRU	7/10/2014	0.1	0.15	Non-parent	winter	Non-breeding	Male
BRU	7/12/2014	0.77	0.15	Non-parent	winter	Non-breeding	Male
BRU	7/17/2014	0.15	0.15	Non-parent	winter	Non-breeding	Male
BRU	7/28/2014	0.15	0.15	Non-parent	winter	Non-breeding	Male
BRU	8/2/2014	0.15	0.15	Non-parent	winter	Non-breeding	Male
BRU	8/11/2014	0.36	0.15	Non-parent	winter	Non-breeding	Male
BRU	8/13/2014	0.42	0.15	Non-parent	winter	Non-breeding	Male
BRU	8/23/2014	1.12	0.15	Non-parent	winter	Non-breeding	Male
BRU	9/10/2014	0.05	0.15	Non-parent	spring	Non-breeding	Male
BRU	9/18/2014	0.13	0.15	Non-parent	spring	Non-breeding	Male
BRU	9/24/2014	0.22	0.15	Non-parent	spring	Non-breeding	Male
BRU	10/10/2014	0.16	0.15	Non-parent	spring	Non-breeding	Male
BRU	10/27/2014	0.12	0.15	Non-parent	spring	Non-breeding	Male
BRU	11/6/2014	0.5	0.15	Non-parent	spring	Breeding	Male
BRU	11/10/2014	1.19	0.15	Non-parent	spring	Breeding	Male
BRU	11/17/2014	0.68	0.15	Non-parent	spring	Breeding	Male
BRU	11/27/2014	0.11	0.15	Non-parent	spring	Breeding	Male
CYL	8/5/2015	0.47	0.15	Parent	winter	Non-breeding	Male
CYL	10/30/2015	0.06	0.15	Parent	spring	Non-breeding	Male
CYL	11/21/2015	0.05	0.15	Parent	spring	Breeding	Male
CYL	9/22/2015	1.12	0.15	Parent	spring	Non-breeding	Male
CYL	2/11/2015	0.07	0.15	Parent	summer	Breeding	Male
CYL	10/10/2015	0.12	0.15	Parent	spring	Non-breeding	Male
CYL	12/13/2015	0.06	0.15	Parent	summer	Breeding	Male
CYL	11/23/2015	0.2	0.15	Parent	spring	Breeding	Male
CYL	12/10/2015	4.3	0.15	Parent	summer	Breeding	Male
CYL	1/11/2016	0.07	0.15	Parent	summer	Breeding	Male
CYL	10/20/2015	0.04	0.15	Parent	spring	Non-breeding	Male
CYL	1/5/2016	0.07	0.15	Parent	summer	Breeding	Male
EMM	6/4/2014	0.08	0.15	Non-parent	winter	Denning	Male
EMM	6/11/2014	0.37	0.15	Non-parent	winter	Denning	Male
EMM	7/30/2014	0.15	0.15	Non-parent	winter	Non-breeding	Male
EMM	8/14/2014	0.06	0.15	Non-parent	winter	Non-breeding	Male
EMM	9/20/2014	0.19	0.15	Non-parent	spring	Non-breeding	Male
EMM	11/30/2014	0.81	0.15	Non-parent	spring	Breeding	Male
EMM	12/9/2014	0.17	0.15	Non-parent	summer	Breeding	Male
EMM	1/14/2015	0.29	0.15	Non-parent	summer	Breeding	Male
EMM	1/19/2015	0.06	0.15	Non-parent	summer	Breeding	Male
EMM	2/11/2015	0.89	0.15	Non-parent	summer	Breeding	Male
EMM	4/28/2015	0.16	0.15	Non-parent	autumn	Denning	Male
ERN	5/6/2014	0.29	0.15	Non-parent	autumn	Denning	Male
ERN	6/2/2014	0.44	0.15	Non-parent	winter	Denning	Male
ERN	6/4/2014	0.59	0.15	Non-parent	winter	Denning	Male
ERN	3/31/2015	0.33	0.15	Non-parent	autumn	Denning	Male
ERN	4/9/2015	0.18	0.15	Non-parent	autumn	Denning	Male
ERN	4/22/2015	1.09	0.15	Non-parent	autumn	Denning	Male
ERN	5/13/2015	0.38	0.15	Non-parent	autumn	Denning	Male
ERN	6/4/2015	0.62	0.15	Non-parent	winter	Denning	Male
ERN	6/12/2015	0.61	0.15	Non-parent	winter	Denning	Male
ERN	6/23/2015	0.11	0.15	Non-parent	winter	Denning	Male
ESC	11/15/2014	0.14	0.15	Non-parent	spring	Breeding	Male
ESC	1/26/2015	0.15	0.15	Non-parent	summer	Breeding	Male
ESC	2/7/2015	2.55	0.15	Non-parent	summer	Breeding	Male
ESC	3/9/2015	0.18	0.15	Non-parent	autumn	Denning	Male
ESC	4/1/2015	0.05	0.15	Non-parent	autumn	Denning	Male
ESC	4/11/2015	0.25	0.15	Non-parent	autumn	Denning	Male
ESC	4/23/2015	4.82	0.15	Non-parent	autumn	Denning	Male
ESC	7/13/2015	0.27	0.15	Non-parent	winter	Non-breeding	Male
ESC	7/20/2015	1.4	0.15	Non-parent	winter	Non-breeding	Male
ESC	7/30/2015	0.58	0.15	Non-parent	winter	Non-breeding	Male
ESC	8/3/2015	0.6	0.15	Non-parent	winter	Non-breeding	Male
ESC	8/10/2015	0.25	0.15	Non-parent	winter	Non-breeding	Male
ESC	10/19/2015	0.06	0.15	Non-parent	spring	Non-breeding	Male
ESC	8/30/2015	1.01	0.15	Non-parent	winter	Non-breeding	Male
ESC	9/22/2015	1.24	0.15	Non-parent	spring	Non-breeding	Male
ESC	8/26/2015	0.05	0.15	Non-parent	winter	Non-breeding	Male
ILO	6/2/2014	0.96	0.15	Non-parent	winter	Denning	Male
ILO	6/3/2014	0.36	0.15	Non-parent	winter	Denning	Male
ILO	6/4/2014	0.91	0.15	Non-parent	winter	Denning	Male
ILO	7/1/2014	0.28	0.15	Non-parent	winter	Non-breeding	Male
ILO	7/10/2014	0.22	0.15	Non-parent	winter	Non-breeding	Male
ILO	8/2/2014	0.25	0.15	Non-parent	winter	Non-breeding	Male
ILO	8/7/2014	0.25	0.15	Non-parent	winter	Non-breeding	Male
ILO	8/12/2014	0.18	0.15	Non-parent	winter	Non-breeding	Male
ILO	8/15/2014	0.07	0.15	Non-parent	winter	Non-breeding	Male
ILO	8/21/2014	0.08	0.15	Non-parent	winter	Non-breeding	Male
ILO	8/28/2014	0.91	0.15	Non-parent	winter	Non-breeding	Male
ILO	9/10/2014	0.46	0.15	Non-parent	spring	Non-breeding	Male
ILO	9/26/2014	0.24	0.15	Non-parent	spring	Non-breeding	Male
ILO	10/10/2014	0.19	0.15	Non-parent	spring	Non-breeding	Male
ILO	11/6/2014	0.08	0.15	Non-parent	spring	Breeding	Male
ILO	11/19/2014	0.1	0.15	Non-parent	spring	Breeding	Male
ILO	12/2/2014	0.13	0.15	Non-parent	summer	Breeding	Male
ILO	12/17/2014	0.3	0.15	Non-parent	summer	Breeding	Male
ILO	12/27/2014	0.18	0.15	Non-parent	summer	Breeding	Male
ILO	12/29/2014	1.24	0.15	Non-parent	summer	Breeding	Male
ILO	1/8/2015	0.2	0.15	Non-parent	summer	Breeding	Male
ILO	1/19/2015	0.1	0.15	Non-parent	summer	Breeding	Male
ILO	2/23/2015	0.1	0.15	Non-parent	summer	Breeding	Male
ILO	2/23/2015	0.13	0.15	Non-parent	summer	Breeding	Male
ILO	3/4/2015	0.09	0.15	Non-parent	autumn	Denning	Male
ILO	3/25/2015	0.21	0.15	Non-parent	autumn	Denning	Male
ILO	3/30/2015	0.13	0.15	Non-parent	autumn	Denning	Male
ILO	4/10/2015	0.13	0.15	Non-parent	autumn	Denning	Male
ILO	4/23/2015	0.12	0.15	Non-parent	autumn	Denning	Male
ILO	5/14/2015	0.79	0.15	Non-parent	autumn	Denning	Male
ILO	5/28/2015	0.11	0.15	Non-parent	autumn	Denning	Male
ILO	6/10/2015	0.29	0.15	Non-parent	winter	Denning	Male
ILO	6/24/2015	0.16	0.15	Non-parent	winter	Denning	Male
ILO	7/2/2015	1.68	0.15	Non-parent	winter	Non-breeding	Male
ILO	7/7/2015	0.11	0.15	Non-parent	winter	Non-breeding	Male
ILO	8/1/2015	0.13	0.15	Non-parent	winter	Non-breeding	Male
ILO	10/28/2015	0.05	0.15	Non-parent	spring	Non-breeding	Male
ILO	8/20/2015	0.32	0.15	Non-parent	winter	Non-breeding	Male
ILO	9/29/2015	0.06	0.15	Non-parent	spring	Non-breeding	Male
ILO	10/17/2015	0.05	0.15	Non-parent	spring	Non-breeding	Male
