# Supplementary material for: Effect of reproductive status on foraging behavior and fecal glucocorticoid metabolite levels in wild bat-eared foxes (Otocyon megalotis)
Source: J Mammal. 2026 Mar 11;107(2):221–7. doi: 10.1093/jmammal/gyag011 (PMC13035264; doi:10.1093/jmammal/gyag011)
Supplement: gyag011_Supplementary_Data [file gyag011_supplementary_data.zip › Supplementary Data SD2.csv]

Individual	Date	DailyForageRate	AustralSeason	SeasonalActivity	ParentalStatus	Sex
ANG	3/21/2015	0.098039216	autumn	Denning	Non-parent	Male
ANG	3/26/2015	3.116666667	autumn	Denning	Non-parent	Male
ANG	3/30/2015	2.141666667	autumn	Denning	Non-parent	Male
ANG	4/10/2015	3.327731092	autumn	Denning	Non-parent	Male
ANG	4/20/2015	3.008333333	autumn	Denning	Non-parent	Male
ANG	4/27/2015	3.86440678	autumn	Denning	Non-parent	Male
ANG	5/4/2015	0.605769231	autumn	Denning	Non-parent	Male
ARI	7/25/2014	0.226890756	winter	Non-breeding	Non-parent	Male
ARI	7/29/2014	2.175	winter	Non-breeding	Non-parent	Male
ARI	8/2/2014	0.148760331	winter	Breeding	Non-parent	Male
ARI	8/13/2014	0.425	winter	Breeding	Non-parent	Male
ARI	8/18/2014	0.604651163	winter	Breeding	Non-parent	Male
ARI	8/26/2014	3.014285714	winter	Breeding	Non-parent	Male
ARI	9/4/2014	1.433333333	spring	Breeding	Non-parent	Male
ARI	9/9/2014	5.441666667	spring	Breeding	Non-parent	Male
ARI	9/16/2014	0.641666667	spring	Breeding	Non-parent	Male
ARI	9/19/2014	1.173553719	spring	Breeding	Non-parent	Male
ARI	9/22/2014	3.333333333	spring	Breeding	Non-parent	Male
ARI	9/29/2014	0.946902655	spring	Breeding	Non-parent	Male
ARI	10/7/2014	0.213483146	spring	Breeding	Non-parent	Male
ARI	10/16/2014	4.3	spring	Breeding	Non-parent	Male
ARI	10/21/2014	3.466666667	spring	Breeding	Non-parent	Male
ARI	10/28/2014	2.540816327	spring	Breeding	Non-parent	Male
ARI	11/13/2014	5.358333333	spring	Breeding	Non-parent	Male
ARI	11/21/2014	7.641666667	spring	Breeding	Non-parent	Male
ARI	11/25/2014	0.35	spring	Breeding	Non-parent	Male
ARI	12/1/2014	12.31666667	summer	Breeding	Non-parent	Male
ARI	12/2/2014	3.958333333	summer	Breeding	Non-parent	Male
ARI	12/8/2014	9.75	summer	Breeding	Non-parent	Male
ARI	1/2/2015	1.344827586	summer	Breeding	Non-parent	Male
ARI	1/17/2015	1.520661157	summer	Breeding	Non-parent	Male
ARI	1/20/2015	1.891666667	summer	Breeding	Non-parent	Male
ARI	1/21/2015	0.22923588	summer	Breeding	Non-parent	Male
ARI	1/26/2015	0.314049587	summer	Breeding	Non-parent	Male
ARI	2/2/2015	4.529411765	summer	Breeding	Non-parent	Male
ARI	2/3/2015	3.958563536	summer	Breeding	Non-parent	Male
ARI	3/21/2015	8.541666667	autumn	Denning	Non-parent	Male
BAI	2/4/2015	0.047619048	summer	Breeding	Parent	Male
BAI	2/6/2015	0.181818182	summer	Breeding	Parent	Male
BAI	2/9/2015	0.671875	summer	Breeding	Parent	Male
BAI	2/12/2015	1.55	summer	Breeding	Parent	Male
BAI	3/16/2015	0.541666667	autumn	Denning	Parent	Male
BAI	3/17/2015	0.974789916	autumn	Denning	Parent	Male
BAI	4/6/2015	9.916666667	autumn	Denning	Parent	Male
BAI	4/18/2015	12.16806723	autumn	Denning	Parent	Male
BAI	4/22/2015	8.975806452	autumn	Denning	Parent	Male
BAI	5/2/2015	20.04166667	autumn	Denning	Parent	Male
BAI	5/7/2015	10.225	autumn	Denning	Parent	Male
BAI	5/11/2015	5.67768595	autumn	Denning	Parent	Male
BAI	5/18/2015	23.125	autumn	Denning	Parent	Male
BAI	5/29/2015	14.99166667	autumn	Denning	Parent	Male
BAI	5/30/2015	0.094972067	autumn	Denning	Parent	Male
BAI	6/3/2015	8.603305785	winter	Denning	Parent	Male
BAI	6/6/2015	1.125	winter	Denning	Parent	Male
BAI	6/8/2015	15.0661157	winter	Denning	Parent	Male
BAI	6/15/2015	3.554545455	winter	Denning	Parent	Male
BAI	6/22/2015	0.882352941	winter	Denning	Parent	Male
BAI	7/4/2015	0.933333333	winter	Non-breeding	Parent	Male
BAI	7/9/2015	4.578512397	winter	Non-breeding	Parent	Male
BAI	7/21/2015	3.058333333	winter	Non-breeding	Parent	Male
BAI	7/30/2015	0.284552846	winter	Non-breeding	Parent	Male
BAI	8/5/2015	0.275	winter	Breeding	Parent	Male
BAI	8/10/2015	0.75	winter	Breeding	Parent	Male
BAI	9/14/2015	3.669421488	spring	Breeding	Parent	Male
BAI	9/21/2015	14.51666667	spring	Breeding	Parent	Male
BAI	9/28/2015	13.54166667	spring	Breeding	Parent	Male
BAI	10/10/2015	5.091666667	spring	Breeding	Parent	Male
BAI	10/12/2015	3.816666667	spring	Breeding	Parent	Male
BAI	10/20/2015	20.75833333	spring	Breeding	Parent	Male
BAI	10/21/2015	8.804166667	spring	Breeding	Parent	Male
BAI	10/26/2015	4.114754098	spring	Breeding	Parent	Male
BAI	11/9/2015	1.890756303	spring	Breeding	Parent	Male
BAI	11/16/2015	24.33333333	spring	Breeding	Parent	Male
BAI	11/24/2015	4.702479339	spring	Breeding	Parent	Male
BAI	11/30/2015	5.316666667	spring	Breeding	Parent	Male
BAI	12/7/2015	8.133333333	summer	Breeding	Parent	Male
BAI	12/8/2015	2.616666667	summer	Breeding	Parent	Male
BAI	12/14/2015	4.386554622	summer	Breeding	Parent	Male
BAI	12/22/2015	3.798319328	summer	Breeding	Parent	Male
BAI	12/28/2015	2.291666667	summer	Breeding	Parent	Male
BAI	1/4/2016	1.483333333	summer	Breeding	Parent	Male
BAI	1/11/2016	3.933333333	summer	Breeding	Parent	Male
BAI	1/18/2016	6.620253165	summer	Breeding	Parent	Male
BAI	1/25/2016	10.19008264	summer	Breeding	Parent	Male
BAI	2/17/2016	5.107438017	summer	Breeding	Parent	Male
BAI	2/22/2016	21.33333333	summer	Breeding	Parent	Male
BAI	2/23/2016	17.09090909	summer	Breeding	Parent	Male
BAI	2/29/2016	3.391666667	summer	Breeding	Parent	Male
BAR	3/23/2015	1.583333333	autumn	Denning	Non-parent	Female
BAR	4/3/2015	4.158333333	autumn	Denning	Non-parent	Female
BAR	4/17/2015	4.18487395	autumn	Denning	Non-parent	Female
BAR	4/30/2015	0.58677686	autumn	Denning	Non-parent	Female
BAR	5/14/2015	16.8	autumn	Denning	Non-parent	Female
BAR	5/24/2015	11.33884298	autumn	Denning	Non-parent	Female
BAR	6/3/2015	8.310126582	winter	Denning	Non-parent	Female
BAR	6/9/2015	17.67647059	winter	Denning	Non-parent	Female
BAR	6/17/2015	0.788617886	winter	Denning	Non-parent	Female
BAR	6/27/2015	0.396694215	winter	Denning	Non-parent	Female
BAR	7/1/2015	0.633333333	winter	Non-breeding	Non-parent	Female
BAR	7/9/2015	10.21311475	winter	Non-breeding	Non-parent	Female
BAR	7/13/2015	0.324786325	winter	Non-breeding	Non-parent	Female
BAR	7/24/2015	1.295454545	winter	Non-breeding	Non-parent	Female
BAR	7/27/2015	0.916666667	winter	Non-breeding	Non-parent	Female
BAR	8/5/2015	0.52892562	winter	Breeding	Non-parent	Female
BAR	8/13/2015	2.803921569	winter	Breeding	Non-parent	Female
BAR	8/21/2015	15.78333333	winter	Breeding	Non-parent	Female
BAR	8/22/2015	1.466666667	winter	Breeding	Non-parent	Female
BAR	8/24/2015	5.391304348	winter	Breeding	Non-parent	Female
BAR	8/30/2015	4.988764045	winter	Breeding	Non-parent	Female
BAR	9/2/2015	13.84810127	spring	Breeding	Non-parent	Female
BAR	9/16/2015	14.01666667	spring	Breeding	Non-parent	Female
BAR	9/17/2015	16.18604651	spring	Breeding	Non-parent	Female
BAR	9/24/2015	2.091666667	spring	Breeding	Non-parent	Female
BAR	9/28/2015	6.309734513	spring	Breeding	Non-parent	Female
BAR	10/8/2015	0.271428571	spring	Breeding	Non-parent	Female
BAR	10/14/2015	6.544117647	spring	Breeding	Non-parent	Female
BAR	10/15/2015	0.74	spring	Breeding	Non-parent	Female
BAR	10/20/2015	1.833333333	spring	Breeding	Non-parent	Female
BAR	10/26/2015	0.646464646	spring	Breeding	Non-parent	Female
BAR	11/12/2015	11.325	spring	Breeding	Non-parent	Female
BAR	11/13/2015	2.829166667	spring	Breeding	Non-parent	Female
BAR	11/19/2015	8.165289256	spring	Breeding	Non-parent	Female
BAR	11/23/2015	14.55	spring	Breeding	Non-parent	Female
BAR	12/1/2015	10.79166667	summer	Breeding	Non-parent	Female
BAR	12/7/2015	2.193277311	summer	Breeding	Non-parent	Female
BAR	12/15/2015	4.32231405	summer	Breeding	Non-parent	Female
BAR	12/16/2015	3.87037037	summer	Breeding	Non-parent	Female
BAR	12/24/2015	6.369747899	summer	Breeding	Non-parent	Female
BAR	12/29/2015	0.908333333	summer	Breeding	Non-parent	Female
BAR	1/4/2016	2.108333333	summer	Breeding	Non-parent	Female
BAR	1/11/2016	3.462184874	summer	Breeding	Non-parent	Female
BAR	1/18/2016	4.034188034	summer	Breeding	Non-parent	Female
BAR	1/25/2016	1.541666667	summer	Breeding	Non-parent	Female
BAR	2/12/2016	7.348837209	summer	Breeding	Non-parent	Female
BAR	2/17/2016	4.616666667	summer	Breeding	Non-parent	Female
BAR	2/18/2016	9.129166667	summer	Breeding	Non-parent	Female
BAR	2/22/2016	13.425	summer	Breeding	Non-parent	Female
BAR	2/29/2016	8.107438017	summer	Breeding	Non-parent	Female
BAR	3/7/2016	15.13445378	autumn	Denning	Non-parent	Female
BAR	3/15/2016	20.45833333	autumn	Denning	Non-parent	Female
BAR	3/16/2016	6.2	autumn	Denning	Non-parent	Female
BAR	3/21/2016	14.64166667	autumn	Denning	Non-parent	Female
BAR	3/28/2016	10.91666667	autumn	Denning	Non-parent	Female
BAR	4/4/2016	8.191666667	autumn	Denning	Non-parent	Female
BAR	4/12/2016	13.29752066	autumn	Denning	Non-parent	Female
BAR	4/19/2016	8.308333333	autumn	Denning	Non-parent	Female
BEA	6/27/2014	0.065217391	winter	Denning	Non-parent	Female
BEA	7/4/2014	0.708333333	winter	Non-breeding	Non-parent	Female
BEA	7/28/2014	0.033057851	winter	Non-breeding	Non-parent	Female
BEA	8/12/2014	1.416666667	winter	Breeding	Non-parent	Female
BEA	8/20/2014	0.691666667	winter	Breeding	Non-parent	Female
BEA	8/25/2014	0.758333333	winter	Breeding	Non-parent	Female
BEA	9/3/2014	0.346153846	spring	Breeding	Non-parent	Female
BEA	9/15/2014	1.858333333	spring	Breeding	Non-parent	Female
BEA	9/22/2014	0.535714286	spring	Breeding	Non-parent	Female
BEA	9/29/2014	1.823529412	spring	Breeding	Non-parent	Female
BEA	10/9/2014	4.966942149	spring	Breeding	Non-parent	Female
BEA	10/22/2014	5.2	spring	Breeding	Non-parent	Female
BEA	11/12/2014	1.286885246	spring	Breeding	Non-parent	Female
BEA	11/14/2014	0.483333333	spring	Breeding	Non-parent	Female
BEA	11/25/2014	5.033057851	spring	Breeding	Non-parent	Female
BEA	12/4/2014	1.408333333	summer	Breeding	Non-parent	Female
BEA	12/11/2014	6.876033058	summer	Breeding	Non-parent	Female
BEA	12/12/2014	2.094801223	summer	Breeding	Non-parent	Female
BEA	12/22/2014	5.47107438	summer	Breeding	Non-parent	Female
BEN	3/3/2015	1.833333333	autumn	Denning	Non-parent	Male
BEN	3/16/2015	0.641666667	autumn	Denning	Non-parent	Male
BEN	3/17/2015	1.319148936	autumn	Denning	Non-parent	Male
BEN	3/24/2015	0.460526316	autumn	Denning	Non-parent	Male
BEN	4/6/2015	3.834710744	autumn	Denning	Non-parent	Male
BEN	4/18/2015	18.21487603	autumn	Denning	Non-parent	Male
BEN	4/20/2015	2.644628099	autumn	Denning	Non-parent	Male
BEN	4/27/2015	17.81666667	autumn	Denning	Non-parent	Male
BEN	5/5/2015	20.01666667	autumn	Denning	Non-parent	Male
BEN	5/12/2015	4.141666667	autumn	Denning	Non-parent	Male
BEN	5/19/2015	3.633333333	autumn	Denning	Non-parent	Male
BEN	5/20/2015	0.058333333	autumn	Denning	Non-parent	Male
BEN	5/30/2015	10.43333333	autumn	Denning	Non-parent	Male
BEN	6/4/2015	0.025	winter	Denning	Non-parent	Male
BEN	6/11/2015	0.719008264	winter	Denning	Non-parent	Male
BEN	6/16/2015	7.141666667	winter	Denning	Non-parent	Male
BEN	6/17/2015	0.071428571	winter	Denning	Non-parent	Male
BEN	7/3/2015	0.933333333	winter	Non-breeding	Non-parent	Male
BEN	7/6/2015	2.388429752	winter	Non-breeding	Non-parent	Male
BEN	7/14/2015	0.743801653	winter	Non-breeding	Non-parent	Male
BEN	7/22/2015	4.26446281	winter	Non-breeding	Non-parent	Male
BEN	7/27/2015	0.583333333	winter	Non-breeding	Non-parent	Male
BEN	8/5/2015	0.921465969	winter	Breeding	Non-parent	Male
BEN	8/6/2015	0.108333333	winter	Breeding	Non-parent	Male
BEN	8/10/2015	0.6	winter	Breeding	Non-parent	Male
BER	6/26/2014	0.092592593	winter	Denning	Parent	Female
BER	9/9/2014	0.245901639	spring	Breeding	Parent	Female
BER	9/16/2014	0.407407407	spring	Breeding	Parent	Female
BER	9/26/2014	0.533333333	spring	Breeding	Parent	Female
BER	10/8/2014	1.766666667	spring	Breeding	Parent	Female
BER	10/13/2014	1.041666667	spring	Breeding	Parent	Female
BER	10/24/2014	1.8	spring	Breeding	Parent	Female
BER	11/14/2014	0.425	spring	Breeding	Parent	Female
BER	11/19/2014	0.825	spring	Breeding	Parent	Female
BER	12/9/2014	0.658333333	summer	Breeding	Parent	Female
BER	12/10/2014	0.431654676	summer	Breeding	Parent	Female
BER	12/23/2014	0.388349515	summer	Breeding	Parent	Female
BER	1/3/2015	0.154411765	summer	Breeding	Parent	Female
BER	1/8/2015	2.571428571	summer	Breeding	Parent	Female
BER	1/9/2015	1.470031546	summer	Breeding	Parent	Female
BER	1/19/2015	0.991666667	summer	Breeding	Parent	Female
BER	1/31/2015	0.425	summer	Breeding	Parent	Female
BER	2/4/2015	2.208333333	summer	Breeding	Parent	Female
BER	2/10/2015	3.68627451	summer	Breeding	Parent	Female
BER	2/24/2015	0.2	summer	Breeding	Parent	Female
BER	3/3/2015	4.458333333	autumn	Denning	Parent	Female
BER	3/16/2015	0.975	autumn	Denning	Parent	Female
BER	3/17/2015	0.173374613	autumn	Denning	Parent	Female
BER	4/2/2015	3.991666667	autumn	Denning	Parent	Female
BER	4/15/2015	0.216666667	autumn	Denning	Parent	Female
BER	4/21/2015	10.85294118	autumn	Denning	Parent	Female
BER	4/28/2015	2.016666667	autumn	Denning	Parent	Female
BER	5/5/2015	13.15	autumn	Denning	Parent	Female
BER	5/12/2015	1.066666667	autumn	Denning	Parent	Female
BER	5/26/2015	1.4	autumn	Denning	Parent	Female
BER	5/27/2015	2.408333333	autumn	Denning	Parent	Female
BER	6/20/2015	12.82857143	winter	Denning	Parent	Female
BER	7/8/2015	1.544117647	winter	Non-breeding	Parent	Female
BER	7/9/2015	6.542553191	winter	Non-breeding	Parent	Female
BER	7/16/2015	0.098765432	winter	Non-breeding	Parent	Female
BER	7/23/2015	0.166666667	winter	Non-breeding	Parent	Female
BER	7/27/2015	7.133333333	winter	Non-breeding	Parent	Female
BER	8/3/2015	14.55454545	winter	Breeding	Parent	Female
BER	8/12/2015	3.139372822	winter	Breeding	Parent	Female
BER	8/13/2015	0.08	winter	Breeding	Parent	Female
BER	8/17/2015	4.942307692	winter	Breeding	Parent	Female
BER	8/25/2015	6.116666667	winter	Breeding	Parent	Female
BER	9/1/2015	2.298342541	spring	Breeding	Parent	Female
BLA	7/17/2014	0.106557377	winter	Non-breeding	Non-parent	Male
BLA	8/10/2014	0.20661157	winter	Breeding	Non-parent	Male
BLA	8/13/2014	2.483333333	winter	Breeding	Non-parent	Male
BLA	8/15/2014	0.595041322	winter	Breeding	Non-parent	Male
BLA	8/20/2014	0.775	winter	Breeding	Non-parent	Male
BLA	8/25/2014	0.358333333	winter	Breeding	Non-parent	Male
BLA	9/2/2014	1.018867925	spring	Breeding	Non-parent	Male
BLA	9/10/2014	1.116666667	spring	Breeding	Non-parent	Male
BLA	9/18/2014	0.584269663	spring	Breeding	Non-parent	Male
BLA	9/24/2014	0.764705882	spring	Breeding	Non-parent	Male
BLA	10/15/2014	6.651685393	spring	Breeding	Non-parent	Male
BLA	10/21/2014	5.325	spring	Breeding	Non-parent	Male
BLA	10/27/2014	0.566666667	spring	Breeding	Non-parent	Male
BLA	11/13/2014	1.163934426	spring	Breeding	Non-parent	Male
BLA	11/20/2014	4.108333333	spring	Breeding	Non-parent	Male
BLA	11/24/2014	0.595238095	spring	Breeding	Non-parent	Male
BLA	11/28/2014	15.14166667	spring	Breeding	Non-parent	Male
BLA	11/29/2014	0.691666667	spring	Breeding	Non-parent	Male
BLA	12/18/2014	0.430379747	summer	Breeding	Non-parent	Male
BLA	12/19/2014	0.976190476	summer	Breeding	Non-parent	Male
BLA	12/30/2014	0.316666667	summer	Breeding	Non-parent	Male
BLA	12/31/2014	0.05	summer	Breeding	Non-parent	Male
BLA	1/6/2015	6.225	summer	Breeding	Non-parent	Male
BLA	1/7/2015	2.709497207	summer	Breeding	Non-parent	Male
BLA	1/17/2015	0.727272727	summer	Breeding	Non-parent	Male
BRU	6/26/2014	0.09375	winter	Denning	Non-parent	Male
BRU	7/4/2014	0.491666667	winter	Non-breeding	Non-parent	Male
BRU	7/10/2014	2.008333333	winter	Non-breeding	Non-parent	Male
BRU	7/17/2014	0.169354839	winter	Non-breeding	Non-parent	Male
BRU	7/28/2014	0.4	winter	Non-breeding	Non-parent	Male
BRU	8/2/2014	0.116666667	winter	Breeding	Non-parent	Male
BRU	8/11/2014	1.041322314	winter	Breeding	Non-parent	Male
BRU	8/13/2014	2	winter	Breeding	Non-parent	Male
BRU	8/18/2014	0.48	winter	Breeding	Non-parent	Male
BRU	8/23/2014	0.558333333	winter	Breeding	Non-parent	Male
BRU	8/29/2014	0.591666667	winter	Breeding	Non-parent	Male
BRU	9/3/2014	0.94	spring	Breeding	Non-parent	Male
BRU	9/10/2014	6.404958678	spring	Breeding	Non-parent	Male
BRU	9/13/2014	0.925	spring	Breeding	Non-parent	Male
BRU	9/18/2014	1.083333333	spring	Breeding	Non-parent	Male
BRU	9/24/2014	2.049586777	spring	Breeding	Non-parent	Male
BRU	10/3/2014	3.941666667	spring	Breeding	Non-parent	Male
BRU	10/10/2014	0.904	spring	Breeding	Non-parent	Male
BRU	10/13/2014	11.2605042	spring	Breeding	Non-parent	Male
BRU	10/20/2014	9.85	spring	Breeding	Non-parent	Male
BRU	10/27/2014	3.808333333	spring	Breeding	Non-parent	Male
BRU	11/10/2014	13.56291391	spring	Breeding	Non-parent	Male
BRU	11/17/2014	0.057142857	spring	Breeding	Non-parent	Male
BRU	11/27/2014	16.88333333	spring	Breeding	Non-parent	Male
BRU	11/28/2014	0.116147309	spring	Breeding	Non-parent	Male
BRU	12/15/2014	0.425	summer	Breeding	Non-parent	Male
CAM	2/10/2015	0.425	summer	Breeding	Non-parent	Female
CAM	2/13/2015	0.083333333	summer	Breeding	Non-parent	Female
CAM	2/23/2015	0.352380952	summer	Breeding	Non-parent	Female
CAM	2/25/2015	0.149425287	summer	Breeding	Non-parent	Female
CAM	3/7/2015	1.779069767	autumn	Denning	Non-parent	Female
CAM	3/23/2015	1.516666667	autumn	Denning	Non-parent	Female
CAM	4/7/2015	3.491525424	autumn	Denning	Non-parent	Female
CAM	4/16/2015	0.94214876	autumn	Denning	Non-parent	Female
CAM	4/25/2015	13.69166667	autumn	Denning	Non-parent	Female
CAM	4/26/2015	1.454166667	autumn	Denning	Non-parent	Female
CAM	4/29/2015	4.966942149	autumn	Denning	Non-parent	Female
CAM	5/4/2015	16.02970297	autumn	Denning	Non-parent	Female
CAM	5/15/2015	11.0661157	autumn	Denning	Non-parent	Female
CAM	5/20/2015	10.725	autumn	Denning	Non-parent	Female
CAM	5/27/2015	12.80991736	autumn	Denning	Non-parent	Female
CAM	6/2/2015	4.108333333	winter	Denning	Non-parent	Female
CAM	6/9/2015	13.33333333	winter	Denning	Non-parent	Female
CAM	6/18/2015	0.725	winter	Denning	Non-parent	Female
CAT	8/9/2015	4	winter	Breeding	Non-parent	Female
CAT	8/12/2015	0.75	winter	Breeding	Non-parent	Female
CAT	8/13/2015	8.617021277	winter	Breeding	Non-parent	Female
CAT	8/20/2015	4.268656716	winter	Breeding	Non-parent	Female
CAT	9/15/2015	3.042016807	spring	Breeding	Non-parent	Female
CAT	9/16/2015	1.973958333	spring	Breeding	Non-parent	Female
CAT	10/14/2015	1.5	spring	Breeding	Non-parent	Female
CAT	11/9/2015	3.495652174	spring	Breeding	Non-parent	Female
CAT	11/10/2015	1.342592593	spring	Breeding	Non-parent	Female
CAT	11/16/2015	3.660869565	spring	Breeding	Non-parent	Female
CAT	1/14/2016	1.462365591	summer	Breeding	Non-parent	Female
CAT	3/15/2016	7.2	autumn	Denning	Non-parent	Female
CYL	7/3/2015	1.090909091	winter	Non-breeding	Parent	Male
CYL	7/18/2015	0.25	winter	Non-breeding	Parent	Male
CYL	7/23/2015	0.720930233	winter	Non-breeding	Parent	Male
CYL	7/24/2015	1.216666667	winter	Non-breeding	Parent	Male
CYL	7/27/2015	0.858333333	winter	Non-breeding	Parent	Male
CYL	8/9/2015	1.571428571	winter	Breeding	Parent	Male
CYL	8/17/2015	7.1	winter	Breeding	Parent	Male
CYL	9/2/2015	0.8125	spring	Breeding	Parent	Male
CYL	9/22/2015	18.50833333	spring	Breeding	Parent	Male
CYL	9/23/2015	2.453333333	spring	Breeding	Parent	Male
CYL	10/9/2015	0.910891089	spring	Breeding	Parent	Male
CYL	10/12/2015	8.024590164	spring	Breeding	Parent	Male
CYL	10/20/2015	19.19166667	spring	Breeding	Parent	Male
CYL	10/21/2015	6.022988506	spring	Breeding	Parent	Male
CYL	10/27/2015	11.10227273	spring	Breeding	Parent	Male
CYL	11/23/2015	6.85	spring	Breeding	Parent	Male
CYL	11/30/2015	5.966666667	spring	Breeding	Parent	Male
CYL	12/7/2015	1.58974359	summer	Breeding	Parent	Male
CYL	12/8/2015	1.279166667	summer	Breeding	Parent	Male
CYL	12/14/2015	2.6	summer	Breeding	Parent	Male
CYL	12/21/2015	1.175	summer	Breeding	Parent	Male
CYL	12/30/2015	7.116666667	summer	Breeding	Parent	Male
CYL	1/4/2016	3.816666667	summer	Breeding	Parent	Male
CYL	1/11/2016	3.333333333	summer	Breeding	Parent	Male
CYL	1/25/2016	4.916666667	summer	Breeding	Parent	Male
CYL	2/12/2016	2.016666667	summer	Breeding	Parent	Male
DON	7/11/2014	0.033333333	winter	Non-breeding	Non-parent	Female
DON	7/24/2014	0.032520325	winter	Non-breeding	Non-parent	Female
DON	8/10/2014	0.066666667	winter	Breeding	Non-parent	Female
DON	8/12/2014	0.091666667	winter	Breeding	Non-parent	Female
DON	8/19/2014	0.191666667	winter	Breeding	Non-parent	Female
DON	8/27/2014	0.091666667	winter	Breeding	Non-parent	Female
DON	9/6/2014	0.3	spring	Breeding	Non-parent	Female
DON	9/10/2014	0.076923077	spring	Breeding	Non-parent	Female
DON	9/16/2014	0.708333333	spring	Breeding	Non-parent	Female
DON	9/24/2014	0.125	spring	Breeding	Non-parent	Female
DON	10/1/2014	1.5	spring	Breeding	Non-parent	Female
DON	10/7/2014	4.075	spring	Breeding	Non-parent	Female
DON	10/18/2014	2.369565217	spring	Breeding	Non-parent	Female
DON	10/29/2014	0.958333333	spring	Breeding	Non-parent	Female
DON	11/14/2014	0.308333333	spring	Breeding	Non-parent	Female
DON	11/20/2014	0.4	spring	Breeding	Non-parent	Female
DON	11/25/2014	0.119565217	spring	Breeding	Non-parent	Female
DON	11/27/2014	7.537190083	spring	Breeding	Non-parent	Female
DON	12/13/2014	0.725	summer	Breeding	Non-parent	Female
DON	12/23/2014	1.116666667	summer	Breeding	Non-parent	Female
DON	12/24/2014	0.087570621	summer	Breeding	Non-parent	Female
DON	1/2/2015	0.616666667	summer	Breeding	Non-parent	Female
DON	1/10/2015	8.083333333	summer	Breeding	Non-parent	Female
DON	1/20/2015	1.783333333	summer	Breeding	Non-parent	Female
DON	1/21/2015	1.897526502	summer	Breeding	Non-parent	Female
DON	1/27/2015	2.241666667	summer	Breeding	Non-parent	Female
DON	2/4/2015	2.358333333	summer	Breeding	Non-parent	Female
DON	2/12/2015	2.125	summer	Breeding	Non-parent	Female
DON	3/4/2015	8.708333333	autumn	Denning	Non-parent	Female
DON	3/21/2015	4.583333333	autumn	Denning	Non-parent	Female
DON	3/25/2015	2.133333333	autumn	Denning	Non-parent	Female
DON	4/2/2015	9.889830508	autumn	Denning	Non-parent	Female
DON	4/24/2015	10.7394958	autumn	Denning	Non-parent	Female
DON	6/17/2015	0.43697479	winter	Denning	Non-parent	Female
EDE	7/2/2014	0.978571429	winter	Non-breeding	Non-parent	Female
EDE	7/7/2014	0.108333333	winter	Non-breeding	Non-parent	Female
EDE	7/16/2014	2.525	winter	Non-breeding	Non-parent	Female
EDE	7/23/2014	0.875	winter	Non-breeding	Non-parent	Female
EDE	7/30/2014	0.556818182	winter	Non-breeding	Non-parent	Female
EDE	8/6/2014	0.15	winter	Breeding	Non-parent	Female
EDE	8/14/2014	1.134615385	winter	Breeding	Non-parent	Female
EDE	8/22/2014	0.591666667	winter	Breeding	Non-parent	Female
EDE	8/27/2014	0.488888889	winter	Breeding	Non-parent	Female
EDE	9/5/2014	2.351851852	spring	Breeding	Non-parent	Female
EDE	9/8/2014	9.2	spring	Breeding	Non-parent	Female
EDE	9/11/2014	1.868421053	spring	Breeding	Non-parent	Female
EDE	9/20/2014	6.038095238	spring	Breeding	Non-parent	Female
EDE	9/27/2014	0.573770492	spring	Breeding	Non-parent	Female
EDE	10/1/2014	6.953125	spring	Breeding	Non-parent	Female
EDE	10/6/2014	1.053191489	spring	Breeding	Non-parent	Female
EDE	10/14/2014	0.892561983	spring	Breeding	Non-parent	Female
EDE	10/23/2014	1.885416667	spring	Breeding	Non-parent	Female
EDE	10/31/2014	0.67768595	spring	Breeding	Non-parent	Female
EDE	11/12/2014	0.833333333	spring	Breeding	Non-parent	Female
EDE	11/15/2014	0.641666667	spring	Breeding	Non-parent	Female
EDE	11/18/2014	0.041666667	spring	Breeding	Non-parent	Female
EDE	11/26/2014	1.941666667	spring	Breeding	Non-parent	Female
EDE	12/16/2014	4.358333333	summer	Breeding	Non-parent	Female
EDE	12/17/2014	1.830827068	summer	Breeding	Non-parent	Female
EDE	1/3/2015	3.166666667	summer	Breeding	Non-parent	Female
EDE	1/8/2015	1	summer	Breeding	Non-parent	Female
EDE	1/9/2015	4.373134328	summer	Breeding	Non-parent	Female
EDE	1/20/2015	1.7	summer	Breeding	Non-parent	Female
EDE	1/21/2015	14.48091603	summer	Breeding	Non-parent	Female
EDE	1/30/2015	5.705882353	summer	Breeding	Non-parent	Female
EMM	6/28/2014	0.215686275	winter	Denning	Non-parent	Male
EMM	7/3/2014	0.5	winter	Non-breeding	Non-parent	Male
EMM	7/30/2014	0.166666667	winter	Non-breeding	Non-parent	Male
EMM	8/14/2014	3.923728814	winter	Breeding	Non-parent	Male
EMM	9/20/2014	0.881818182	spring	Breeding	Non-parent	Male
EMM	10/23/2014	0.691666667	spring	Breeding	Non-parent	Male
EMM	12/1/2014	0.72761194	summer	Breeding	Non-parent	Male
EMM	12/9/2014	0.8	summer	Breeding	Non-parent	Male
EMM	12/10/2014	3.845454545	summer	Breeding	Non-parent	Male
EMM	12/18/2014	0.173553719	summer	Breeding	Non-parent	Male
EMM	1/19/2015	1.266666667	summer	Breeding	Non-parent	Male
EMM	2/5/2015	0.975	summer	Breeding	Non-parent	Male
EMM	2/6/2015	0.075	summer	Breeding	Non-parent	Male
EMM	2/7/2015	0.071428571	summer	Breeding	Non-parent	Male
EMM	2/10/2015	0.45	summer	Breeding	Non-parent	Male
EMM	2/11/2015	0.322727273	summer	Breeding	Non-parent	Male
EMM	4/4/2015	0.86407767	autumn	Denning	Non-parent	Male
EMM	4/28/2015	10.65	autumn	Denning	Non-parent	Male
EMM	4/29/2015	1.441666667	autumn	Denning	Non-parent	Male
EMM	5/30/2015	0.23943662	autumn	Denning	Non-parent	Male
EMM	6/6/2015	0.225806452	winter	Denning	Non-parent	Male
EMM	7/31/2015	0.295454545	winter	Non-breeding	Non-parent	Male
ERN	2/5/2015	0.096491228	summer	Breeding	Non-parent	Male
ERN	3/6/2015	3.138888889	autumn	Denning	Non-parent	Male
ERN	3/20/2015	1.108333333	autumn	Denning	Non-parent	Male
ERN	4/1/2015	2.262910798	autumn	Denning	Non-parent	Male
ERN	4/9/2015	2.125	autumn	Denning	Non-parent	Male
ERN	4/15/2015	0.241666667	autumn	Denning	Non-parent	Male
ERN	4/16/2015	0.051282051	autumn	Denning	Non-parent	Male
ERN	4/22/2015	0.133333333	autumn	Denning	Non-parent	Male
ERN	5/6/2015	0.545454545	autumn	Denning	Non-parent	Male
ERN	5/7/2015	0.098765432	autumn	Denning	Non-parent	Male
ERN	5/13/2015	5.2	autumn	Denning	Non-parent	Male
ERN	5/22/2015	14.56666667	autumn	Denning	Non-parent	Male
ERN	5/30/2015	12.98333333	autumn	Denning	Non-parent	Male
ERN	6/4/2015	0.658333333	winter	Denning	Non-parent	Male
ERN	6/12/2015	0.08839779	winter	Denning	Non-parent	Male
ERN	6/23/2015	15.12396694	winter	Denning	Non-parent	Male
ERN	6/24/2015	2.959731544	winter	Denning	Non-parent	Male
ERN	7/1/2015	2.185185185	winter	Non-breeding	Non-parent	Male
ERN	10/13/2015	1.643478261	spring	Breeding	Non-parent	Male
ESC	11/15/2014	0.3	spring	Breeding	Non-parent	Male
ESC	1/22/2015	0.683333333	summer	Breeding	Non-parent	Male
ESC	1/26/2015	0.725	summer	Breeding	Non-parent	Male
ESC	2/7/2015	6.391666667	summer	Breeding	Non-parent	Male
ESC	2/13/2015	0.325	summer	Breeding	Non-parent	Male
ESC	2/23/2015	0.340206186	summer	Breeding	Non-parent	Male
ESC	3/2/2015	4.658333333	autumn	Denning	Non-parent	Male
ESC	3/27/2015	0.45	autumn	Denning	Non-parent	Male
ESC	3/31/2015	3.075	autumn	Denning	Non-parent	Male
ESC	4/1/2015	4.3375	autumn	Denning	Non-parent	Male
ESC	4/11/2015	9.158333333	autumn	Denning	Non-parent	Male
ESC	4/23/2015	6.75	autumn	Denning	Non-parent	Male
ESC	4/25/2015	8.125	autumn	Denning	Non-parent	Male
ESC	5/9/2015	9.490196078	autumn	Denning	Non-parent	Male
ESC	5/25/2015	8.651376147	autumn	Denning	Non-parent	Male
ESC	6/15/2015	1.983870968	winter	Denning	Non-parent	Male
ESC	7/20/2015	13.475	winter	Non-breeding	Non-parent	Male
ESC	7/30/2015	0.166666667	winter	Non-breeding	Non-parent	Male
ESC	8/3/2015	11.9	winter	Breeding	Non-parent	Male
ESC	8/10/2015	2.06185567	winter	Breeding	Non-parent	Male
ESC	8/30/2015	4.5	winter	Breeding	Non-parent	Male
ESC	9/18/2015	1	spring	Breeding	Non-parent	Male
ESC	9/22/2015	30.375	spring	Breeding	Non-parent	Male
ESC	9/23/2015	2.674074074	spring	Breeding	Non-parent	Male
ESC	10/19/2015	4.125	spring	Breeding	Non-parent	Male
ESC	10/27/2015	7.725	spring	Breeding	Non-parent	Male
ESC	10/28/2015	3.794642857	spring	Breeding	Non-parent	Male
ESC	11/9/2015	4.483333333	spring	Breeding	Non-parent	Male
ESC	11/17/2015	3.016666667	spring	Breeding	Non-parent	Male
ESC	11/24/2015	21.96666667	spring	Breeding	Non-parent	Male
ESC	11/30/2015	0.658333333	spring	Breeding	Non-parent	Male
ESC	12/7/2015	3.366666667	summer	Breeding	Non-parent	Male
GAR	6/28/2014	0.766666667	winter	Denning	Non-parent	Female
GAR	7/3/2014	0.950413223	winter	Non-breeding	Non-parent	Female
GAR	7/16/2014	1.191666667	winter	Non-breeding	Non-parent	Female
GAR	7/23/2014	3.058333333	winter	Non-breeding	Non-parent	Female
GAR	8/6/2014	0.344262295	winter	Breeding	Non-parent	Female
GAR	8/11/2014	1.927835052	winter	Breeding	Non-parent	Female
GAR	8/19/2014	0.175	winter	Breeding	Non-parent	Female
GAR	9/2/2014	0.324324324	spring	Breeding	Non-parent	Female
GAR	9/8/2014	2.466666667	spring	Breeding	Non-parent	Female
GAR	9/11/2014	6.808333333	spring	Breeding	Non-parent	Female
GAR	9/17/2014	1.333333333	spring	Breeding	Non-parent	Female
GAR	9/20/2014	0.915966387	spring	Breeding	Non-parent	Female
GAR	9/23/2014	0.340909091	spring	Breeding	Non-parent	Female
GAR	9/25/2014	1.103773585	spring	Breeding	Non-parent	Female
GAR	9/30/2014	3.725	spring	Breeding	Non-parent	Female
GAR	10/8/2014	0.666666667	spring	Breeding	Non-parent	Female
GAR	10/14/2014	1.125	spring	Breeding	Non-parent	Female
GAR	10/25/2014	1.817204301	spring	Breeding	Non-parent	Female
GAR	11/1/2014	0.489361702	spring	Breeding	Non-parent	Female
GAR	11/18/2014	0.13559322	spring	Breeding	Non-parent	Female
GAR	11/24/2014	2.533333333	spring	Breeding	Non-parent	Female
GAR	11/27/2014	0.241666667	spring	Breeding	Non-parent	Female
GAR	11/30/2014	5.733333333	spring	Breeding	Non-parent	Female
GAR	12/1/2014	2.25	summer	Breeding	Non-parent	Female
GAR	12/11/2014	9.125	summer	Breeding	Non-parent	Female
GAR	12/12/2014	1.025362319	summer	Breeding	Non-parent	Female
GAR	12/19/2014	1.283333333	summer	Breeding	Non-parent	Female
GAR	1/6/2015	4.075	summer	Breeding	Non-parent	Female
GAR	1/7/2015	6.791808874	summer	Breeding	Non-parent	Female
GAR	1/17/2015	4.016666667	summer	Breeding	Non-parent	Female
GAR	1/22/2015	1.333333333	summer	Breeding	Non-parent	Female
ILO	7/22/2014	0.754545455	winter	Non-breeding	Non-parent	Male
ILO	8/2/2014	0.905405405	winter	Breeding	Non-parent	Male
ILO	8/7/2014	2.708333333	winter	Breeding	Non-parent	Male
ILO	8/12/2014	1.813333333	winter	Breeding	Non-parent	Male
ILO	8/15/2014	1.391666667	winter	Breeding	Non-parent	Male
ILO	8/21/2014	0.275	winter	Breeding	Non-parent	Male
ILO	8/28/2014	3.208333333	winter	Breeding	Non-parent	Male
ILO	9/15/2014	1.048780488	spring	Breeding	Non-parent	Male
ILO	9/24/2014	1.571428571	spring	Breeding	Non-parent	Male
ILO	9/26/2014	0.325	spring	Breeding	Non-parent	Male
ILO	9/30/2014	1.783333333	spring	Breeding	Non-parent	Male
ILO	10/6/2014	0.820754717	spring	Breeding	Non-parent	Male
ILO	10/10/2014	2.372093023	spring	Breeding	Non-parent	Male
ILO	10/17/2014	0.595238095	spring	Breeding	Non-parent	Male
ILO	11/10/2014	3.520661157	spring	Breeding	Non-parent	Male
ILO	11/19/2014	9.991666667	spring	Breeding	Non-parent	Male
ILO	11/26/2014	2.097014925	spring	Breeding	Non-parent	Male
ILO	12/13/2014	0.9	summer	Breeding	Non-parent	Male
ILO	12/16/2014	3.375	summer	Breeding	Non-parent	Male
ILO	12/17/2014	0.4375	summer	Breeding	Non-parent	Male
ILO	12/27/2014	1.133333333	summer	Breeding	Non-parent	Male
ILO	1/8/2015	3.125	summer	Breeding	Non-parent	Male
ILO	1/9/2015	1.119444444	summer	Breeding	Non-parent	Male
ILO	1/19/2015	3.016666667	summer	Breeding	Non-parent	Male
ILO	1/26/2015	11.61666667	summer	Breeding	Non-parent	Male
ILO	2/2/2015	2.975	summer	Breeding	Non-parent	Male
ILO	2/9/2015	0.758333333	summer	Breeding	Non-parent	Male
ILO	3/4/2015	1.466666667	autumn	Denning	Non-parent	Male
ILO	3/25/2015	5.141666667	autumn	Denning	Non-parent	Male
ILO	3/30/2015	14.825	autumn	Denning	Non-parent	Male
ILO	4/17/2015	1.891666667	autumn	Denning	Non-parent	Male
ILO	4/23/2015	5.891666667	autumn	Denning	Non-parent	Male
ILO	4/30/2015	0.6	autumn	Denning	Non-parent	Male
ILO	5/7/2015	2.775	autumn	Denning	Non-parent	Male
ILO	5/14/2015	3.691666667	autumn	Denning	Non-parent	Male
ILO	5/21/2015	9.066666667	autumn	Denning	Non-parent	Male
ILO	5/28/2015	5.633333333	autumn	Denning	Non-parent	Male
ILO	6/10/2015	1.36036036	winter	Denning	Non-parent	Male
ILO	6/16/2015	7.333333333	winter	Denning	Non-parent	Male
ILO	6/19/2015	1.216666667	winter	Denning	Non-parent	Male
ILO	6/23/2015	0.933333333	winter	Denning	Non-parent	Male
ILO	6/24/2015	1.108333333	winter	Denning	Non-parent	Male
ILO	7/2/2015	12.56147541	winter	Non-breeding	Non-parent	Male
ILO	7/7/2015	4.833333333	winter	Non-breeding	Non-parent	Male
ILO	7/23/2015	0.52173913	winter	Non-breeding	Non-parent	Male
ILO	7/27/2015	1.52173913	winter	Non-breeding	Non-parent	Male
ILO	8/19/2015	0.75	winter	Breeding	Non-parent	Male
ILO	9/14/2015	2.305084746	spring	Breeding	Non-parent	Male
ILO	9/22/2015	8.25	spring	Breeding	Non-parent	Male
ILO	9/23/2015	2.678571429	spring	Breeding	Non-parent	Male
ILO	9/29/2015	13.46666667	spring	Breeding	Non-parent	Male
ILO	10/12/2015	9.391666667	spring	Breeding	Non-parent	Male
ILO	10/16/2015	10.46666667	spring	Breeding	Non-parent	Male
ILO	10/19/2015	9.315068493	spring	Breeding	Non-parent	Male
ILO	10/27/2015	1.486956522	spring	Breeding	Non-parent	Male
SCR	7/1/2014	0.123076923	winter	Non-breeding	Non-parent	Female
SCR	7/29/2014	0.075	winter	Non-breeding	Non-parent	Female
SCR	8/1/2014	0.439252336	winter	Breeding	Non-parent	Female
SCR	8/5/2014	0.125	winter	Breeding	Non-parent	Female
SCR	8/11/2014	2.794117647	winter	Breeding	Non-parent	Female
SCR	8/26/2014	0.5	winter	Breeding	Non-parent	Female
SCR	9/6/2014	0.975	spring	Breeding	Non-parent	Female
SCR	9/13/2014	2.341666667	spring	Breeding	Non-parent	Female
SCR	9/25/2014	5.683333333	spring	Breeding	Non-parent	Female
SCR	9/29/2014	0.049019608	spring	Breeding	Non-parent	Female
SCR	10/2/2014	6.714285714	spring	Breeding	Non-parent	Female
