# Supplementary material for: Effect of reproductive status on foraging behavior and fecal glucocorticoid metabolite levels in wild bat-eared foxes (Otocyon megalotis)
Source: J Mammal. 2026 Mar 11;107(2):221–7. doi: 10.1093/jmammal/gyag011 (PMC13035264; doi:10.1093/jmammal/gyag011)
Supplement: gyag011_Supplementary_Data [file gyag011_supplementary_data.zip › Supplementary Data SD3.csv]

Individual	Date	AustralSeason	SeasonalActivity	ParentalStatus	LargeDailyRate	SmallDailyRate	Sex
ANG	3/21/2015	autumn	Denning	Non-parent	0.0197	1E-04	Male
ANG	3/26/2015	autumn	Denning	Non-parent	1E-04	0.3084	Male
ANG	3/30/2015	autumn	Denning	Non-parent	0.0334	0.3501	Male
ANG	4/10/2015	autumn	Denning	Non-parent	0.0169	0.2942	Male
ANG	4/20/2015	autumn	Denning	Non-parent	0.0084	0.4334	Male
ANG	4/27/2015	autumn	Denning	Non-parent	0.034	0.4408	Male
ANG	5/4/2015	autumn	Denning	Non-parent	1E-04	0.8655	Male
ARI	7/25/2014	winter	Non-breeding	Non-parent	1E-04	0.0169	Male
ARI	7/29/2014	winter	Non-breeding	Non-parent	0.0084	0.0584	Male
ARI	8/2/2014	winter	Non-breeding	Non-parent	0.0084	0.0414	Male
ARI	8/13/2014	winter	Non-breeding	Non-parent	0.0084	0.0334	Male
ARI	8/18/2014	winter	Non-breeding	Non-parent	0.0117	0.3606	Male
ARI	8/26/2014	winter	Non-breeding	Non-parent	0.0144	0.4715	Male
ARI	9/4/2014	spring	Non-breeding	Non-parent	1E-04	0.1501	Male
ARI	9/9/2014	spring	Non-breeding	Non-parent	0.0084	0.4251	Male
ARI	9/16/2014	spring	Non-breeding	Non-parent	0.1751	0.0168	Male
ARI	9/19/2014	spring	Non-breeding	Non-parent	1E-04	0.9918	Male
ARI	9/22/2014	spring	Non-breeding	Non-parent	0.0334	0.8834	Male
ARI	9/29/2014	spring	Non-breeding	Non-parent	1E-04	0.655	Male
ARI	10/7/2014	spring	Non-breeding	Non-parent	1E-04	0.0113	Male
ARI	10/16/2014	spring	Non-breeding	Non-parent	0.0084	0.9168	Male
ARI	10/21/2014	spring	Non-breeding	Non-parent	0.2334	0.1001	Male
ARI	10/28/2014	spring	Non-breeding	Non-parent	0.0817	0.296	Male
ARI	11/13/2014	spring	Breeding	Non-parent	0.4251	0.8834	Male
ARI	11/21/2014	spring	Breeding	Non-parent	0.7168	0.8334	Male
ARI	11/25/2014	spring	Breeding	Non-parent	0.3251	0.0084	Male
ARI	12/1/2014	summer	Breeding	Non-parent	0.1334	1.0834	Male
ARI	12/2/2014	summer	Breeding	Non-parent	0.0807	0.4695	Male
ARI	12/8/2014	summer	Breeding	Non-parent	0.0584	1.5001	Male
ARI	1/2/2015	summer	Breeding	Non-parent	0.007	0.0967	Male
ARI	1/17/2015	summer	Breeding	Non-parent	0.3885	0.1158	Male
ARI	1/20/2015	summer	Breeding	Non-parent	0.6834	0.0168	Male
ARI	1/21/2015	summer	Breeding	Non-parent	0.0466	0.0433	Male
ARI	1/26/2015	summer	Breeding	Non-parent	0.3141	1E-04	Male
ARI	2/2/2015	summer	Breeding	Non-parent	0.1009	0.2438	Male
ARI	2/3/2015	summer	Breeding	Non-parent	0.0498	0.6051	Male
ARI	3/21/2015	autumn	Denning	Non-parent	1E-04	1.0168	Male
BAI	2/4/2015	summer	Breeding	Parent	0.0477	1E-04	Male
BAI	2/6/2015	summer	Breeding	Parent	0.1819	1E-04	Male
BAI	2/9/2015	summer	Breeding	Parent	0.672	1E-04	Male
BAI	2/12/2015	summer	Breeding	Parent	0.5584	1E-04	Male
BAI	3/16/2015	autumn	Denning	Parent	0.0584	0.2084	Male
BAI	3/17/2015	autumn	Denning	Parent	0.0085	0.0925	Male
BAI	4/6/2015	autumn	Denning	Parent	1E-04	0.8501	Male
BAI	4/18/2015	autumn	Denning	Parent	0.0253	1.3867	Male
BAI	4/22/2015	autumn	Denning	Parent	0.4598	0.9195	Male
BAI	5/2/2015	autumn	Denning	Parent	0.0168	1.8084	Male
BAI	5/7/2015	autumn	Denning	Parent	1E-04	2.7834	Male
BAI	5/11/2015	autumn	Denning	Parent	1E-04	0.6613	Male
BAI	5/18/2015	autumn	Denning	Parent	2.6418	2.7668	Male
BAI	5/29/2015	autumn	Denning	Parent	2.5918	2.5168	Male
BAI	5/30/2015	autumn	Denning	Parent	0.028	0.0029	Male
BAI	6/3/2015	winter	Denning	Parent	0.0827	1.8513	Male
BAI	6/6/2015	winter	Denning	Parent	0.1584	0.0084	Male
BAI	6/8/2015	winter	Denning	Parent	0.0414	1.0001	Male
BAI	6/15/2015	winter	Denning	Parent	0.0365	0.3728	Male
BAI	6/22/2015	winter	Denning	Parent	0.0505	0.0085	Male
BAI	7/4/2015	winter	Non-breeding	Parent	1E-04	0.0534	Male
BAI	7/9/2015	winter	Non-breeding	Parent	1E-04	0.5042	Male
BAI	7/21/2015	winter	Non-breeding	Parent	1E-04	0.4251	Male
BAI	7/30/2015	winter	Non-breeding	Parent	1E-04	0.0326	Male
BAI	8/5/2015	winter	Non-breeding	Parent	1E-04	0.0334	Male
BAI	8/10/2015	winter	Non-breeding	Parent	0.0168	0.0418	Male
BAI	9/14/2015	spring	Non-breeding	Parent	0.2315	0.3307	Male
BAI	9/21/2015	spring	Non-breeding	Parent	0.0084	1.4084	Male
BAI	9/28/2015	spring	Non-breeding	Parent	0.0084	0.9251	Male
BAI	10/10/2015	spring	Non-breeding	Parent	0.0834	0.3668	Male
BAI	10/12/2015	spring	Non-breeding	Parent	0.3084	0.4334	Male
BAI	10/20/2015	spring	Non-breeding	Parent	0.4084	1.3584	Male
BAI	10/21/2015	spring	Non-breeding	Parent	0.1959	0.6168	Male
BAI	10/26/2015	spring	Non-breeding	Parent	0.0165	0.3444	Male
BAI	11/9/2015	spring	Breeding	Parent	1.5379	0.0673	Male
BAI	11/16/2015	spring	Breeding	Parent	0.0251	1.3418	Male
BAI	11/24/2015	spring	Breeding	Parent	0.0993	0.2728	Male
BAI	11/30/2015	spring	Breeding	Parent	0.0584	0.3751	Male
BAI	12/7/2015	summer	Breeding	Parent	0.3334	0.2168	Male
BAI	12/8/2015	summer	Breeding	Parent	0.2668	0.1418	Male
BAI	12/14/2015	summer	Breeding	Parent	0.0757	0.5211	Male
BAI	12/22/2015	summer	Breeding	Parent	0.1262	0.311	Male
BAI	12/28/2015	summer	Breeding	Parent	0.0584	0.2084	Male
BAI	1/4/2016	summer	Breeding	Parent	0.1501	0.1501	Male
BAI	1/11/2016	summer	Breeding	Parent	0.1001	0.3251	Male
BAI	1/18/2016	summer	Breeding	Parent	0.0507	0.3166	Male
BAI	1/25/2016	summer	Breeding	Parent	0.0084	7.1654	Male
BAI	2/17/2016	summer	Breeding	Parent	0.0497	0.4464	Male
BAI	2/22/2016	summer	Breeding	Parent	0.1168	0.8584	Male
BAI	2/23/2016	summer	Breeding	Parent	0.0414	1.1902	Male
BAI	2/29/2016	summer	Breeding	Parent	1.8168	0.1751	Male
BAR	3/23/2015	autumn	Denning	Non-parent	0.0501	0.2918	Female
BAR	4/3/2015	autumn	Denning	Non-parent	1E-04	0.4668	Female
BAR	4/17/2015	autumn	Denning	Non-parent	0.0169	0.4455	Female
BAR	4/30/2015	autumn	Denning	Non-parent	0.0249	0.1158	Female
BAR	5/14/2015	autumn	Denning	Non-parent	0.0334	1.3334	Female
BAR	5/24/2015	autumn	Denning	Non-parent	0.1158	0.9422	Female
BAR	6/3/2015	winter	Denning	Non-parent	0.0254	0.9052	Female
BAR	6/9/2015	winter	Denning	Non-parent	0.0197	1.4903	Female
BAR	6/17/2015	winter	Denning	Non-parent	0.0489	1E-04	Female
BAR	6/27/2015	winter	Denning	Non-parent	0.058	1E-04	Female
BAR	7/1/2015	winter	Non-breeding	Non-parent	0.0751	0.0251	Female
BAR	7/9/2015	winter	Non-breeding	Non-parent	0.0739	0.4673	Female
BAR	7/13/2015	winter	Non-breeding	Non-parent	0.0257	1E-04	Female
BAR	7/24/2015	winter	Non-breeding	Non-parent	0.0115	0.1592	Female
BAR	7/27/2015	winter	Non-breeding	Non-parent	1E-04	0.1001	Female
BAR	8/5/2015	winter	Non-breeding	Non-parent	0.0166	1E-04	Female
BAR	8/13/2015	winter	Non-breeding	Non-parent	1E-04	0.4903	Female
BAR	8/21/2015	winter	Non-breeding	Non-parent	0.0084	0.9251	Female
BAR	8/22/2015	winter	Non-breeding	Non-parent	1E-04	0.0834	Female
BAR	8/24/2015	winter	Non-breeding	Non-parent	1E-04	0.8262	Female
BAR	8/30/2015	winter	Non-breeding	Non-parent	0.0226	0.2248	Female
BAR	9/2/2015	spring	Non-breeding	Non-parent	0.0128	0.671	Female
BAR	9/16/2015	spring	Non-breeding	Non-parent	1E-04	0.7251	Female
BAR	9/17/2015	spring	Non-breeding	Non-parent	0.0466	0.4885	Female
BAR	9/24/2015	spring	Non-breeding	Non-parent	0.0334	0.3334	Female
BAR	9/28/2015	spring	Non-breeding	Non-parent	1E-04	0.6373	Female
BAR	10/8/2015	spring	Non-breeding	Non-parent	0.1287	0.0144	Female
BAR	10/14/2015	spring	Non-breeding	Non-parent	0.0883	0.6619	Female
BAR	10/15/2015	spring	Non-breeding	Non-parent	0.0051	0.1501	Female
BAR	10/20/2015	spring	Non-breeding	Non-parent	0.0084	0.3084	Female
BAR	10/26/2015	spring	Non-breeding	Non-parent	0.0203	0.0304	Female
BAR	11/12/2015	spring	Breeding	Non-parent	0.0251	0.5251	Female
BAR	11/13/2015	spring	Breeding	Non-parent	0.0084	0.3209	Female
BAR	11/19/2015	spring	Breeding	Non-parent	0.0662	0.4133	Female
BAR	11/23/2015	spring	Breeding	Non-parent	1E-04	0.5668	Female
BAR	12/1/2015	summer	Breeding	Non-parent	0.1501	0.3334	Female
BAR	12/7/2015	summer	Breeding	Non-parent	0.1177	0.2438	Female
BAR	12/15/2015	summer	Breeding	Non-parent	0.0084	0.248	Female
BAR	12/16/2015	summer	Breeding	Non-parent	0.0063	0.2347	Female
BAR	12/24/2015	summer	Breeding	Non-parent	0.1009	0.3783	Female
BAR	12/29/2015	summer	Breeding	Non-parent	0.2751	0.1501	Female
BAR	1/4/2016	summer	Breeding	Non-parent	0.0834	0.1751	Female
BAR	1/11/2016	summer	Breeding	Non-parent	0.0421	0.1598	Female
BAR	1/18/2016	summer	Breeding	Non-parent	0.0856	0.2565	Female
BAR	1/25/2016	summer	Breeding	Non-parent	0.0668	0.7834	Female
BAR	2/12/2016	summer	Breeding	Non-parent	0.0234	0.1629	Female
BAR	2/17/2016	summer	Breeding	Non-parent	0.0334	0.4751	Female
BAR	2/18/2016	summer	Breeding	Non-parent	0.1376	0.7168	Female
BAR	2/22/2016	summer	Breeding	Non-parent	0.0251	0.7501	Female
BAR	2/29/2016	summer	Breeding	Non-parent	0.7935	0.5373	Female
BAR	3/7/2016	autumn	Denning	Non-parent	0.2858	1.1934	Female
BAR	3/15/2016	autumn	Denning	Non-parent	0.2918	0.8418	Female
BAR	3/16/2016	autumn	Denning	Non-parent	0.0334	0.4334	Female
BAR	3/21/2016	autumn	Denning	Non-parent	0.0084	0.9834	Female
BAR	3/28/2016	autumn	Denning	Non-parent	0.9418	0.4668	Female
BAR	4/4/2016	autumn	Denning	Non-parent	0.1668	0.7501	Female
BAR	4/12/2016	autumn	Denning	Non-parent	0.058	0.9092	Female
BAR	4/19/2016	autumn	Denning	Non-parent	0.0501	0.7584	Female
BEA	6/27/2014	winter	Denning	Non-parent	1E-04	0.011	Female
BEA	7/4/2014	winter	Non-breeding	Non-parent	1E-04	0.1084	Female
BEA	7/28/2014	winter	Non-breeding	Non-parent	1E-04	0.0084	Female
BEA	8/12/2014	winter	Non-breeding	Non-parent	0.0084	0.1918	Female
BEA	8/20/2014	winter	Non-breeding	Non-parent	0.0084	0.0751	Female
BEA	8/25/2014	winter	Non-breeding	Non-parent	1E-04	0.1501	Female
BEA	9/3/2014	spring	Non-breeding	Non-parent	1E-04	0.0578	Female
BEA	9/15/2014	spring	Non-breeding	Non-parent	0.1751	0.1334	Female
BEA	9/22/2014	spring	Non-breeding	Non-parent	0.018	0.2858	Female
BEA	9/29/2014	spring	Non-breeding	Non-parent	1E-04	1.664	Female
BEA	10/9/2014	spring	Non-breeding	Non-parent	0.0166	0.7026	Female
BEA	10/22/2014	spring	Non-breeding	Non-parent	0.1834	0.5084	Female
BEA	11/12/2014	spring	Breeding	Non-parent	0.5657	0.1886	Female
BEA	11/14/2014	spring	Breeding	Non-parent	0.1084	0.0084	Female
BEA	11/25/2014	spring	Breeding	Non-parent	0.1571	0.4051	Female
BEA	12/4/2014	summer	Breeding	Non-parent	1E-04	0.3168	Female
BEA	12/11/2014	summer	Breeding	Non-parent	0.1075	0.8513	Female
BEA	12/12/2014	summer	Breeding	Non-parent	0.0551	0.4191	Female
BEA	12/22/2014	summer	Breeding	Non-parent	0.1819	1.0001	Female
BEN	3/3/2015	autumn	Denning	Non-parent	1E-04	0.0084	Male
BEN	3/16/2015	autumn	Denning	Non-parent	0.1001	0.1168	Male
BEN	3/17/2015	autumn	Denning	Non-parent	0.0072	0.1136	Male
BEN	3/24/2015	autumn	Denning	Non-parent	0.1185	0.0527	Male
BEN	4/6/2015	autumn	Denning	Non-parent	0.1075	0.5125	Male
BEN	4/18/2015	autumn	Denning	Non-parent	0.0368	1.4464	Male
BEN	4/20/2015	autumn	Denning	Non-parent	0.0745	0.7356	Male
BEN	4/27/2015	autumn	Denning	Non-parent	0.0084	1.6834	Male
BEN	5/5/2015	autumn	Denning	Non-parent	0.0168	1.6418	Male
BEN	5/12/2015	autumn	Denning	Non-parent	0.4084	0.4168	Male
BEN	5/19/2015	autumn	Denning	Non-parent	1.8251	0.2501	Male
BEN	5/20/2015	autumn	Denning	Non-parent	0.0501	0.0084	Male
BEN	5/30/2015	autumn	Denning	Non-parent	0.1168	0.9251	Male
BEN	6/4/2015	winter	Denning	Non-parent	0.0251	1E-04	Male
BEN	6/11/2015	winter	Denning	Non-parent	0.2232	0.0497	Male
BEN	6/16/2015	winter	Denning	Non-parent	0.1418	0.7501	Male
BEN	6/17/2015	winter	Denning	Non-parent	0.0477	1E-04	Male
BEN	7/3/2015	winter	Non-breeding	Non-parent	0.1501	0.1334	Male
BEN	7/6/2015	winter	Non-breeding	Non-parent	0.0332	0.5538	Male
BEN	7/14/2015	winter	Non-breeding	Non-parent	0.1075	0.0497	Male
BEN	7/22/2015	winter	Non-breeding	Non-parent	0.0166	0.2894	Male
BEN	7/27/2015	winter	Non-breeding	Non-parent	0.4723	1E-04	Male
BEN	8/5/2015	winter	Non-breeding	Non-parent	0.0629	0.0786	Male
BEN	8/6/2015	winter	Non-breeding	Non-parent	0.0584	0.0334	Male
BEN	8/10/2015	winter	Non-breeding	Non-parent	0.0084	0.0334	Male
BER	6/26/2014	winter	Denning	Parent	1E-04	0.0649	Female
BER	9/9/2014	spring	Non-breeding	Parent	0.0493	1E-04	Female
BER	9/16/2014	spring	Non-breeding	Parent	0.0495	1E-04	Female
BER	9/26/2014	spring	Non-breeding	Parent	0.0084	0.1834	Female
BER	10/8/2014	spring	Non-breeding	Parent	1E-04	0.1501	Female
BER	10/13/2014	spring	Non-breeding	Parent	0.0751	0.1001	Female
BER	10/24/2014	spring	Non-breeding	Parent	0.0668	0.3668	Female
BER	11/14/2014	spring	Breeding	Parent	0.2251	0.0084	Female
BER	11/19/2014	spring	Breeding	Parent	0.6834	0.0918	Female
BER	11/26/2014	spring	Breeding	Parent	0.8334	0.0084	Female
BER	12/9/2014	summer	Breeding	Parent	0.2001	1E-04	Female
BER	12/10/2014	summer	Breeding	Parent	0.0253	0.0253	Female
BER	12/23/2014	summer	Breeding	Parent	0.4855	0.0972	Female
BER	1/3/2015	summer	Breeding	Parent	0.0516	0.103	Female
BER	1/8/2015	summer	Breeding	Parent	0.2699	0.5874	Female
BER	1/9/2015	summer	Breeding	Parent	0.0506	0.1957	Female
BER	1/19/2015	summer	Breeding	Parent	0.4834	0.2418	Female
BER	1/31/2015	summer	Breeding	Parent	0.0501	0.1668	Female
BER	2/4/2015	summer	Breeding	Parent	0.0584	0.3084	Female
BER	2/10/2015	summer	Breeding	Parent	0.34	0.2485	Female
BER	2/24/2015	summer	Breeding	Parent	0.2001	1E-04	Female
BER	3/3/2015	autumn	Denning	Parent	0.0334	0.1751	Female
BER	3/16/2015	autumn	Denning	Parent	0.1001	0.0584	Female
BER	3/17/2015	autumn	Denning	Parent	0.0403	0.0063	Female
BER	4/2/2015	autumn	Denning	Parent	1E-04	0.4918	Female
BER	4/15/2015	autumn	Denning	Parent	0.0334	0.0168	Female
BER	4/21/2015	autumn	Denning	Parent	0.0099	1.2354	Female
BER	4/28/2015	autumn	Denning	Parent	0.0084	0.3584	Female
BER	5/5/2015	autumn	Denning	Parent	1E-04	1.2001	Female
BER	5/12/2015	autumn	Denning	Parent	0.2251	0.0418	Female
BER	5/26/2015	autumn	Denning	Parent	0.0501	0.1751	Female
BER	5/27/2015	autumn	Denning	Parent	1E-04	0.1834	Female
BER	6/20/2015	winter	Denning	Parent	0.0144	0.2858	Female
BER	7/8/2015	winter	Non-breeding	Parent	1E-04	0.1619	Female
BER	7/9/2015	winter	Non-breeding	Parent	1E-04	0.298	Female
BER	7/16/2015	winter	Non-breeding	Parent	1E-04	0.0248	Female
BER	7/23/2015	winter	Non-breeding	Parent	1E-04	0.0751	Female
BER	7/27/2015	winter	Non-breeding	Parent	1E-04	0.4584	Female
BER	8/3/2015	winter	Non-breeding	Parent	1E-04	0.991	Female
BER	8/12/2015	winter	Non-breeding	Parent	1E-04	0.1848	Female
BER	8/13/2015	winter	Non-breeding	Parent	1E-04	0.0401	Female
BER	8/17/2015	winter	Non-breeding	Parent	1E-04	0.8366	Female
BER	8/25/2015	winter	Non-breeding	Parent	0.0168	0.4668	Female
BER	9/1/2015	spring	Non-breeding	Parent	0.0056	0.304	Female
BLA	7/17/2014	winter	Non-breeding	Non-parent	0.0083	0.0165	Male
BLA	8/10/2014	winter	Non-breeding	Non-parent	1E-04	0.091	Male
BLA	8/13/2014	winter	Non-breeding	Non-parent	1E-04	0.3084	Male
BLA	8/15/2014	winter	Non-breeding	Non-parent	1E-04	0.0414	Male
BLA	8/20/2014	winter	Non-breeding	Non-parent	0.0251	0.0334	Male
BLA	8/25/2014	winter	Non-breeding	Non-parent	0.0084	0.0168	Male
BLA	9/2/2014	spring	Non-breeding	Non-parent	1E-04	0.151	Male
BLA	9/10/2014	spring	Non-breeding	Non-parent	1E-04	0.2168	Male
BLA	9/18/2014	spring	Non-breeding	Non-parent	1E-04	0.4046	Male
BLA	9/24/2014	spring	Non-breeding	Non-parent	0.0169	0.1682	Male
BLA	10/15/2014	spring	Non-breeding	Non-parent	0.0226	0.7754	Male
BLA	10/21/2014	spring	Non-breeding	Non-parent	0.0251	0.4334	Male
BLA	10/27/2014	spring	Non-breeding	Non-parent	0.1668	1E-04	Male
BLA	11/13/2014	spring	Breeding	Non-parent	0.7624	0.1231	Male
BLA	11/20/2014	spring	Breeding	Non-parent	0.3584	0.3918	Male
BLA	11/24/2014	spring	Breeding	Non-parent	0.0795	0.0557	Male
BLA	11/28/2014	spring	Breeding	Non-parent	0.1251	1.0751	Male
BLA	11/29/2014	spring	Breeding	Non-parent	0.0807	0.1195	Male
BLA	12/18/2014	summer	Breeding	Non-parent	0.3166	0.114	Male
BLA	12/19/2014	summer	Breeding	Non-parent	0.0874	0.4922	Male
BLA	12/30/2014	summer	Breeding	Non-parent	0.0668	0.2501	Male
BLA	12/31/2014	summer	Breeding	Non-parent	0.0084	0.0418	Male
BLA	1/6/2015	summer	Breeding	Non-parent	0.1334	0.6751	Male
BLA	1/7/2015	summer	Breeding	Non-parent	0.028	0.3493	Male
BLA	1/17/2015	summer	Breeding	Non-parent	0.3555	0.0414	Male
BRU	6/26/2014	winter	Denning	Non-parent	1E-04	0.0939	Male
BRU	7/4/2014	winter	Non-breeding	Non-parent	1E-04	0.0168	Male
BRU	7/10/2014	winter	Non-breeding	Non-parent	1E-04	0.0668	Male
BRU	7/17/2014	winter	Non-breeding	Non-parent	0.0082	0.0324	Male
BRU	7/28/2014	winter	Non-breeding	Non-parent	1E-04	0.0584	Male
BRU	8/2/2014	winter	Non-breeding	Non-parent	1E-04	0.0751	Male
BRU	8/11/2014	winter	Non-breeding	Non-parent	1E-04	0.2976	Male
BRU	8/13/2014	winter	Non-breeding	Non-parent	1E-04	0.0875	Male
BRU	8/18/2014	winter	Non-breeding	Non-parent	0.0801	1E-04	Male
BRU	8/23/2014	winter	Non-breeding	Non-parent	1E-04	0.1584	Male
BRU	8/29/2014	winter	Non-breeding	Non-parent	1E-04	0.1834	Male
BRU	9/3/2014	spring	Non-breeding	Non-parent	1E-04	0.1501	Male
BRU	9/10/2014	spring	Non-breeding	Non-parent	1E-04	0.7522	Male
BRU	9/13/2014	spring	Non-breeding	Non-parent	0.0168	0.4001	Male
BRU	9/18/2014	spring	Non-breeding	Non-parent	1E-04	0.9668	Male
BRU	9/24/2014	spring	Non-breeding	Non-parent	1E-04	1.81	Male
BRU	10/3/2014	spring	Non-breeding	Non-parent	0.0084	0.7501	Male
BRU	10/10/2014	spring	Non-breeding	Non-parent	0.0241	0.3281	Male
BRU	10/13/2014	spring	Non-breeding	Non-parent	0.0253	0.8068	Male
BRU	10/20/2014	spring	Non-breeding	Non-parent	0.0251	1.0584	Male
BRU	10/27/2014	spring	Non-breeding	Non-parent	0.3084	0.2668	Male
BRU	11/10/2014	spring	Breeding	Non-parent	0.0398	1.9471	Male
BRU	11/17/2014	spring	Breeding	Non-parent	1E-04	0.0572	Male
BRU	11/27/2014	spring	Breeding	Non-parent	0.0418	1.9168	Male
BRU	11/28/2014	spring	Breeding	Non-parent	0.0029	0.0596	Male
BRU	12/15/2014	summer	Breeding	Non-parent	0.4001	0.0251	Male
CAM	2/10/2015	summer	Breeding	Non-parent	0.2584	0.0918	Female
CAM	2/13/2015	summer	Breeding	Non-parent	0.0834	1E-04	Female
CAM	2/23/2015	summer	Breeding	Non-parent	0.1811	0.0191	Female
CAM	2/25/2015	summer	Breeding	Non-parent	0.1495	1E-04	Female
CAM	3/7/2015	autumn	Denning	Non-parent	1E-04	0.1164	Female
CAM	3/23/2015	autumn	Denning	Non-parent	0.0584	0.2668	Female
CAM	4/7/2015	autumn	Denning	Non-parent	0.017	0.6272	Female
CAM	4/16/2015	autumn	Denning	Non-parent	0.0084	0.2398	Female
CAM	4/25/2015	autumn	Denning	Non-parent	0.0251	1.6834	Female
CAM	4/26/2015	autumn	Denning	Non-parent	0.0084	0.1793	Female
CAM	4/29/2015	autumn	Denning	Non-parent	0.0084	0.9175	Female
CAM	5/4/2015	autumn	Denning	Non-parent	1E-04	1.7031	Female
CAM	5/15/2015	autumn	Denning	Non-parent	2.0166	1.2232	Female
CAM	5/20/2015	autumn	Denning	Non-parent	1.8834	1.4418	Female
CAM	5/27/2015	autumn	Denning	Non-parent	0.6034	2.248	Female
CAM	6/2/2015	winter	Denning	Non-parent	1.8668	0.3501	Female
CAM	6/9/2015	winter	Denning	Non-parent	0.7668	1.7084	Female
CAM	6/18/2015	winter	Denning	Non-parent	0.0334	1E-04	Female
CAT	8/9/2015	winter	Non-breeding	Non-parent	1E-04	0.6453	Female
CAT	8/12/2015	winter	Non-breeding	Non-parent	1E-04	0.2501	Female
CAT	8/13/2015	winter	Non-breeding	Non-parent	1E-04	0.8512	Female
CAT	8/20/2015	winter	Non-breeding	Non-parent	1E-04	0.3583	Female
CAT	9/15/2015	spring	Non-breeding	Non-parent	0.0085	0.5547	Female
CAT	9/16/2015	spring	Non-breeding	Non-parent	1E-04	0.3543	Female
CAT	10/14/2015	spring	Non-breeding	Non-parent	0.2154	0.1043	Female
CAT	11/9/2015	spring	Breeding	Non-parent	0.0088	0.5305	Female
CAT	11/10/2015	spring	Breeding	Non-parent	0.0186	0.1112	Female
CAT	11/16/2015	spring	Breeding	Non-parent	1E-04	0.5479	Female
CAT	1/14/2016	summer	Breeding	Non-parent	1E-04	0.1291	Female
CAT	3/15/2016	autumn	Denning	Non-parent	0.2668	0.6223	Female
CYL	7/3/2015	winter	Non-breeding	Parent	0.0084	0.058	Male
CYL	7/18/2015	winter	Non-breeding	Parent	1E-04	0.0148	Male
CYL	7/20/2015	winter	Non-breeding	Parent	1E-04	1.0557	Male
CYL	7/23/2015	winter	Non-breeding	Parent	0.1164	1E-04	Male
CYL	7/24/2015	winter	Non-breeding	Parent	0.2251	0.0418	Male
CYL	7/27/2015	winter	Non-breeding	Parent	0.0168	0.0251	Male
CYL	8/9/2015	winter	Non-breeding	Parent	1E-04	0.143	Male
CYL	8/17/2015	winter	Non-breeding	Parent	1E-04	0.6501	Male
CYL	9/2/2015	spring	Non-breeding	Parent	1E-04	0.1876	Male
CYL	9/22/2015	spring	Non-breeding	Parent	0.0168	1.5668	Male
CYL	9/23/2015	spring	Non-breeding	Parent	0.0634	0.2601	Male
CYL	10/9/2015	spring	Non-breeding	Parent	0.1981	0.0595	Male
CYL	10/12/2015	spring	Non-breeding	Parent	0.1558	0.3853	Male
CYL	10/20/2015	spring	Non-breeding	Parent	0.1334	1.2168	Male
CYL	10/21/2015	spring	Non-breeding	Parent	0.0767	0.5212	Male
CYL	10/27/2015	spring	Non-breeding	Parent	0.0115	0.9319	Male
CYL	11/23/2015	spring	Breeding	Parent	1E-04	0.3168	Male
CYL	11/30/2015	spring	Breeding	Parent	0.0584	0.4334	Male
CYL	12/7/2015	summer	Breeding	Parent	0.1796	0.2394	Male
CYL	12/8/2015	summer	Breeding	Parent	0.0668	0.2418	Male
CYL	12/14/2015	summer	Breeding	Parent	0.0334	0.1501	Male
CYL	12/21/2015	summer	Breeding	Parent	0.0418	0.0834	Male
CYL	12/30/2015	summer	Breeding	Parent	0.1168	0.1334	Male
CYL	1/4/2016	summer	Breeding	Parent	0.1251	0.2084	Male
CYL	1/11/2016	summer	Breeding	Parent	1E-04	1E-04	Male
CYL	1/25/2016	summer	Breeding	Parent	0.0168	1.7584	Male
CYL	2/12/2016	summer	Breeding	Parent	0.1501	0.1251	Male
DON	7/11/2014	winter	Non-breeding	Non-parent	1E-04	0.0334	Female
DON	7/24/2014	winter	Non-breeding	Non-parent	0.0082	0.0245	Female
DON	8/10/2014	winter	Non-breeding	Non-parent	1E-04	0.0668	Female
DON	8/12/2014	winter	Non-breeding	Non-parent	1E-04	0.0918	Female
DON	8/19/2014	winter	Non-breeding	Non-parent	0.0084	0.1834	Female
DON	8/27/2014	winter	Non-breeding	Non-parent	0.0084	0.0834	Female
DON	9/6/2014	spring	Non-breeding	Non-parent	1E-04	0.3001	Female
DON	9/10/2014	spring	Non-breeding	Non-parent	1E-04	0.077	Female
DON	9/16/2014	spring	Non-breeding	Non-parent	0.0751	0.0751	Female
DON	9/24/2014	spring	Non-breeding	Non-parent	1E-04	0.1251	Female
DON	10/1/2014	spring	Non-breeding	Non-parent	1E-04	0.2418	Female
DON	10/7/2014	spring	Non-breeding	Non-parent	0.0168	0.7584	Female
DON	10/18/2014	spring	Non-breeding	Non-parent	0.011	0.174	Female
DON	10/29/2014	spring	Non-breeding	Non-parent	0.0084	0.0251	Female
DON	11/14/2014	spring	Breeding	Non-parent	0.3084	1E-04	Female
DON	11/20/2014	spring	Breeding	Non-parent	0.3834	0.0168	Female
DON	11/25/2014	spring	Breeding	Non-parent	1E-04	0.1197	Female
DON	11/27/2014	spring	Breeding	Non-parent	0.0332	0.5125	Female
DON	12/13/2014	summer	Breeding	Non-parent	0.3584	0.0334	Female
DON	12/23/2014	summer	Breeding	Non-parent	0.2918	0.1584	Female
DON	12/24/2014	summer	Breeding	Non-parent	0.0594	0.0283	Female
DON	1/2/2015	summer	Breeding	Non-parent	0.4751	0.0168	Female
DON	1/10/2015	summer	Breeding	Non-parent	0.3418	1.1834	Female
DON	1/20/2015	summer	Breeding	Non-parent	1.7084	0.0334	Female
DON	1/21/2015	summer	Breeding	Non-parent	0.1026	0.1202	Female
DON	1/27/2015	summer	Breeding	Non-parent	0.0334	0.1501	Female
DON	2/4/2015	summer	Breeding	Non-parent	0.0418	0.3334	Female
DON	2/12/2015	summer	Breeding	Non-parent	1.5584	0.1168	Female
DON	3/4/2015	autumn	Denning	Non-parent	0.0251	1.1001	Female
DON	3/21/2015	autumn	Denning	Non-parent	0.0501	0.5418	Female
DON	3/25/2015	autumn	Denning	Non-parent	0.0501	0.1418	Female
DON	4/2/2015	autumn	Denning	Non-parent	1E-04	1.4747	Female
DON	4/24/2015	autumn	Denning	Non-parent	0.0085	0.9077	Female
DON	6/17/2015	winter	Denning	Non-parent	0.0925	0.0085	Female
EDE	7/2/2014	winter	Non-breeding	Non-parent	1E-04	0.1215	Female
EDE	7/7/2014	winter	Non-breeding	Non-parent	1E-04	0.0084	Female
EDE	7/16/2014	winter	Non-breeding	Non-parent	1E-04	0.1251	Female
EDE	7/23/2014	winter	Non-breeding	Non-parent	0.0084	0.0418	Female
EDE	7/30/2014	winter	Non-breeding	Non-parent	1E-04	0.0228	Female
EDE	8/6/2014	winter	Non-breeding	Non-parent	1E-04	0.0751	Female
EDE	8/14/2014	winter	Non-breeding	Non-parent	0.0578	0.077	Female
EDE	8/22/2014	winter	Non-breeding	Non-parent	1E-04	0.0834	Female
EDE	8/27/2014	winter	Non-breeding	Non-parent	0.0334	0.1223	Female
EDE	9/5/2014	spring	Non-breeding	Non-parent	1E-04	0.2223	Female
EDE	9/8/2014	spring	Non-breeding	Non-parent	0.0334	0.7112	Female
EDE	9/11/2014	spring	Non-breeding	Non-parent	1E-04	0.3159	Female
EDE	9/20/2014	spring	Non-breeding	Non-parent	1E-04	0.362	Female
EDE	9/27/2014	spring	Non-breeding	Non-parent	0.0165	0.1476	Female
EDE	10/1/2014	spring	Non-breeding	Non-parent	1E-04	3.3439	Female
EDE	10/6/2014	spring	Non-breeding	Non-parent	0.0107	0.0852	Female
EDE	10/14/2014	spring	Non-breeding	Non-parent	0.2894	1E-04	Female
EDE	10/23/2014	spring	Non-breeding	Non-parent	0.0626	0.1772	Female
EDE	10/31/2014	spring	Non-breeding	Non-parent	0.0332	0.3885	Female
EDE	11/12/2014	spring	Breeding	Non-parent	0.3001	0.0084	Female
EDE	11/15/2014	spring	Breeding	Non-parent	0.6418	1E-04	Female
EDE	11/18/2014	spring	Breeding	Non-parent	1E-04	0.0084	Female
EDE	11/26/2014	spring	Breeding	Non-parent	0.1168	0.3001	Female
EDE	12/16/2014	summer	Breeding	Non-parent	0.1251	0.6334	Female
EDE	12/17/2014	summer	Breeding	Non-parent	0.0227	0.3384	Female
EDE	1/3/2015	summer	Breeding	Non-parent	0.0251	0.2751	Female
EDE	1/8/2015	summer	Breeding	Non-parent	0.5251	0.1168	Female
EDE	1/9/2015	summer	Breeding	Non-parent	0.0698	0.5673	Female
EDE	1/20/2015	summer	Breeding	Non-parent	1.4168	0.0751	Female
EDE	1/21/2015	summer	Breeding	Non-parent	0.2215	0.6566	Female
EDE	1/30/2015	summer	Breeding	Non-parent	1.1262	0.269	Female
EMM	6/28/2014	winter	Denning	Non-parent	1E-04	0.0589	Male
EMM	7/3/2014	winter	Non-breeding	Non-parent	1E-04	0.0501	Male
EMM	7/30/2014	winter	Non-breeding	Non-parent	0.0084	0.0084	Male
EMM	8/14/2014	winter	Non-breeding	Non-parent	1E-04	0.2289	Male
EMM	9/20/2014	spring	Non-breeding	Non-parent	1E-04	0.091	Male
EMM	10/23/2014	spring	Non-breeding	Non-parent	0.0251	0.0334	Male
EMM	12/1/2014	summer	Breeding	Non-parent	0.0113	1E-04	Male
EMM	12/9/2014	summer	Breeding	Non-parent	0.0501	0.1418	Male
EMM	12/10/2014	summer	Breeding	Non-parent	1E-04	0.1274	Male
EMM	12/18/2014	summer	Breeding	Non-parent	2E-04	1E-04	Male
EMM	1/19/2015	summer	Breeding	Non-parent	0.1251	1E-04	Male
EMM	2/5/2015	summer	Breeding	Non-parent	1E-04	0.2251	Male
EMM	2/6/2015	summer	Breeding	Non-parent	1E-04	0.0251	Male
EMM	2/7/2015	summer	Breeding	Non-parent	1E-04	0.0715	Male
EMM	2/10/2015	summer	Breeding	Non-parent	0.0084	0.0168	Male
EMM	2/11/2015	summer	Breeding	Non-parent	1E-04	0.0319	Male
EMM	4/4/2015	autumn	Denning	Non-parent	1E-04	0.1554	Male
EMM	4/28/2015	autumn	Denning	Non-parent	0.0084	2.0001	Male
EMM	4/29/2015	autumn	Denning	Non-parent	1E-04	0.0834	Male
EMM	5/30/2015	autumn	Denning	Non-parent	0.0283	1E-04	Male
EMM	6/6/2015	winter	Denning	Non-parent	0.0162	1E-04	Male
EMM	7/31/2015	winter	Non-breeding	Non-parent	0.0115	0.0228	Male
ERN	2/5/2015	summer	Breeding	Non-parent	0.0089	0.0878	Male
ERN	3/6/2015	autumn	Denning	Non-parent	1E-04	0.3057	Male
ERN	3/20/2015	autumn	Denning	Non-parent	0.0334	0.1418	Male
ERN	4/1/2015	autumn	Denning	Non-parent	1E-04	0.2161	Male
ERN	4/9/2015	autumn	Denning	Non-parent	0.0751	0.1334	Male
ERN	4/15/2015	autumn	Denning	Non-parent	0.0168	0.0501	Male
ERN	4/16/2015	autumn	Denning	Non-parent	0.0343	1E-04	Male
ERN	4/22/2015	autumn	Denning	Non-parent	0.0668	1E-04	Male
ERN	5/6/2015	autumn	Denning	Non-parent	0.0249	0.0497	Male
ERN	5/7/2015	autumn	Denning	Non-parent	0.0577	0.1318	Male
ERN	5/13/2015	autumn	Denning	Non-parent	0.1168	0.2668	Male
ERN	5/22/2015	autumn	Denning	Non-parent	0.0168	1.0168	Male
ERN	5/30/2015	autumn	Denning	Non-parent	1E-04	1.3584	Male
ERN	6/4/2015	winter	Denning	Non-parent	1E-04	0.0501	Male
ERN	6/12/2015	winter	Denning	Non-parent	0.0056	1E-04	Male
ERN	6/23/2015	winter	Denning	Non-parent	1E-04	0.7852	Male
ERN	6/24/2015	winter	Denning	Non-parent	0.0068	0.188	Male
ERN	7/1/2015	winter	Non-breeding	Non-parent	1E-04	1.1482	Male
ERN	10/13/2015	spring	Non-breeding	Non-parent	0.0088	0.2436	Male
ESC	11/15/2014	spring	Breeding	Non-parent	0.0751	1E-04	Male
ESC	1/22/2015	summer	Breeding	Non-parent	0.6168	0.0668	Male
ESC	1/26/2015	summer	Breeding	Non-parent	0.0334	0.1334	Male
ESC	2/7/2015	summer	Breeding	Non-parent	0.0251	1.1834	Male
ESC	2/13/2015	summer	Breeding	Non-parent	0.3084	0.0168	Male
ESC	2/23/2015	summer	Breeding	Non-parent	0.3403	1E-04	Male
ESC	3/2/2015	autumn	Denning	Non-parent	0.0334	0.3418	Male
ESC	3/27/2015	autumn	Denning	Non-parent	0.0084	0.1584	Male
ESC	3/31/2015	autumn	Denning	Non-parent	0.0168	0.8918	Male
ESC	4/1/2015	autumn	Denning	Non-parent	0.0376	0.5043	Male
ESC	4/11/2015	autumn	Denning	Non-parent	0.0084	0.8084	Male
ESC	4/23/2015	autumn	Denning	Non-parent	0.0418	0.4918	Male
ESC	4/25/2015	autumn	Denning	Non-parent	1E-04	0.4834	Male
ESC	5/9/2015	autumn	Denning	Non-parent	1E-04	0.9805	Male
ESC	5/25/2015	autumn	Denning	Non-parent	0.0368	1.2295	Male
ESC	6/15/2015	winter	Denning	Non-parent	0.0162	0.5646	Male
ESC	7/20/2015	winter	Non-breeding	Non-parent	0.0418	1.0584	Male
ESC	7/30/2015	winter	Non-breeding	Non-parent	1E-04	0.0251	Male
ESC	8/3/2015	winter	Non-breeding	Non-parent	1E-04	0.5501	Male
ESC	8/10/2015	winter	Non-breeding	Non-parent	1E-04	0.4949	Male
ESC	8/30/2015	winter	Non-breeding	Non-parent	0.0186	0.3334	Male
ESC	9/18/2015	spring	Non-breeding	Non-parent	0.0251	0.2334	Male
ESC	9/22/2015	spring	Non-breeding	Non-parent	1E-04	1.0501	Male
ESC	9/23/2015	spring	Non-breeding	Non-parent	0.0075	0.3853	Male
ESC	10/19/2015	spring	Non-breeding	Non-parent	0.1626	0.2376	Male
ESC	10/27/2015	spring	Non-breeding	Non-parent	0.0918	0.3418	Male
ESC	10/28/2015	spring	Non-breeding	Non-parent	0.009	0.0894	Male
ESC	11/9/2015	spring	Breeding	Non-parent	0.5334	0.1751	Male
ESC	11/17/2015	spring	Breeding	Non-parent	0.2168	0.1168	Male
ESC	11/24/2015	spring	Breeding	Non-parent	0.0168	0.3251	Male
ESC	11/30/2015	spring	Breeding	Non-parent	0.0751	0.0501	Male
ESC	12/7/2015	summer	Breeding	Non-parent	0.0834	0.2751	Male
GAR	6/28/2014	winter	Denning	Non-parent	0.0168	0.2168	Female
GAR	7/3/2014	winter	Non-breeding	Non-parent	1E-04	0.0249	Female
GAR	7/16/2014	winter	Non-breeding	Non-parent	0.0334	0.0751	Female
GAR	7/23/2014	winter	Non-breeding	Non-parent	1E-04	0.5334	Female
GAR	8/6/2014	winter	Non-breeding	Non-parent	0.0083	0.0411	Female
GAR	8/11/2014	winter	Non-breeding	Non-parent	1E-04	0.1135	Female
GAR	8/19/2014	winter	Non-breeding	Non-parent	0.0501	1E-04	Female
GAR	9/2/2014	spring	Non-breeding	Non-parent	1E-04	0.0271	Female
GAR	9/8/2014	spring	Non-breeding	Non-parent	0.0168	0.4001	Female
GAR	9/11/2014	spring	Non-breeding	Non-parent	0.0168	1.6834	Female
GAR	9/17/2014	spring	Non-breeding	Non-parent	0.1668	0.4168	Female
GAR	9/20/2014	spring	Non-breeding	Non-parent	0.0169	0.0421	Female
GAR	9/23/2014	spring	Non-breeding	Non-parent	0.0115	0.0228	Female
GAR	9/25/2014	spring	Non-breeding	Non-parent	0.0284	0.1039	Female
GAR	9/30/2014	spring	Non-breeding	Non-parent	0.0084	0.6084	Female
GAR	10/8/2014	spring	Non-breeding	Non-parent	0.0418	0.0584	Female
GAR	10/14/2014	spring	Non-breeding	Non-parent	0.5251	0.0251	Female
GAR	10/25/2014	spring	Non-breeding	Non-parent	0.9141	1E-04	Female
GAR	11/1/2014	spring	Breeding	Non-parent	1E-04	0.0639	Female
GAR	11/18/2014	spring	Breeding	Non-parent	0.0086	0.0509	Female
GAR	11/24/2014	spring	Breeding	Non-parent	0.7918	0.1251	Female
GAR	11/27/2014	spring	Breeding	Non-parent	0.2251	0.0168	Female
GAR	11/30/2014	spring	Breeding	Non-parent	0.0834	1.0168	Female
GAR	12/1/2014	summer	Breeding	Non-parent	0.044	0.4258	Female
GAR	12/11/2014	summer	Breeding	Non-parent	0.0251	1.4084	Female
GAR	12/12/2014	summer	Breeding	Non-parent	0.0544	0.3443	Female
GAR	12/19/2014	summer	Breeding	Non-parent	0.0418	0.0584	Female
GAR	1/6/2015	summer	Breeding	Non-parent	0.0668	0.5168	Female
GAR	1/7/2015	summer	Breeding	Non-parent	0.0513	0.3312	Female
GAR	1/17/2015	summer	Breeding	Non-parent	0.7668	0.2168	Female
GAR	1/22/2015	summer	Breeding	Non-parent	0.3168	0.1751	Female
ILO	7/22/2014	winter	Non-breeding	Non-parent	1E-04	0.0546	Male
ILO	8/2/2014	winter	Non-breeding	Non-parent	1E-04	0.0136	Male
ILO	8/7/2014	winter	Non-breeding	Non-parent	1E-04	0.5834	Male
ILO	8/12/2014	winter	Non-breeding	Non-parent	0.0134	0.0268	Male
ILO	8/15/2014	winter	Non-breeding	Non-parent	1E-04	0.0084	Male
ILO	8/21/2014	winter	Non-breeding	Non-parent	0.0084	0.0168	Male
ILO	8/28/2014	winter	Non-breeding	Non-parent	1E-04	0.3751	Male
ILO	9/15/2014	spring	Non-breeding	Non-parent	0.0855	0.0367	Male
ILO	9/24/2014	spring	Non-breeding	Non-parent	1E-04	0.0715	Male
ILO	9/26/2014	spring	Non-breeding	Non-parent	0.0084	0.0084	Male
ILO	9/30/2014	spring	Non-breeding	Non-parent	0.0168	0.1751	Male
ILO	10/6/2014	spring	Non-breeding	Non-parent	0.0284	0.085	Male
ILO	10/10/2014	spring	Non-breeding	Non-parent	1E-04	0.2792	Male
ILO	10/17/2014	spring	Non-breeding	Non-parent	0.0953	1E-04	Male
ILO	11/10/2014	spring	Breeding	Non-parent	0.0084	1E-04	Male
ILO	11/19/2014	spring	Breeding	Non-parent	0.1001	0.9168	Male
ILO	11/26/2014	spring	Breeding	Non-parent	0.015	0.6195	Male
ILO	12/13/2014	summer	Breeding	Non-parent	0.3334	0.0334	Male
ILO	12/16/2014	summer	Breeding	Non-parent	0.2584	0.3834	Male
ILO	12/17/2014	summer	Breeding	Non-parent	0.2626	0.0959	Male
ILO	12/27/2014	summer	Breeding	Non-parent	0.2084	0.0084	Male
ILO	1/8/2015	summer	Breeding	Non-parent	0.0168	0.7168	Male
ILO	1/9/2015	summer	Breeding	Non-parent	0.0112	0.2779	Male
ILO	1/19/2015	summer	Breeding	Non-parent	0.9751	0.3668	Male
ILO	1/26/2015	summer	Breeding	Non-parent	0.0418	0.7501	Male
ILO	2/2/2015	summer	Breeding	Non-parent	0.0668	0.3001	Male
ILO	2/9/2015	summer	Breeding	Non-parent	0.3501	0.0501	Male
ILO	3/4/2015	autumn	Denning	Non-parent	0.0168	0.1501	Male
ILO	3/25/2015	autumn	Denning	Non-parent	0.0334	0.9418	Male
ILO	3/30/2015	autumn	Denning	Non-parent	0.0084	0.9418	Male
ILO	4/17/2015	autumn	Denning	Non-parent	0.0418	1.7584	Male
ILO	4/23/2015	autumn	Denning	Non-parent	0.0168	0.8918	Male
ILO	4/30/2015	autumn	Denning	Non-parent	1E-04	0.0751	Male
ILO	5/7/2015	autumn	Denning	Non-parent	0.4418	0.1584	Male
ILO	5/14/2015	autumn	Denning	Non-parent	0.7001	0.2168	Male
ILO	5/21/2015	autumn	Denning	Non-parent	0.0501	0.7584	Male
ILO	5/28/2015	autumn	Denning	Non-parent	0.1501	0.5001	Male
ILO	6/10/2015	winter	Denning	Non-parent	0.3785	0.0722	Male
ILO	6/16/2015	winter	Denning	Non-parent	1E-04	0.5001	Male
ILO	6/19/2015	winter	Denning	Non-parent	0.0668	1E-04	Male
ILO	6/23/2015	winter	Denning	Non-parent	1E-04	0.2668	Male
ILO	6/24/2015	winter	Denning	Non-parent	1E-04	0.0084	Male
ILO	7/2/2015	winter	Non-breeding	Non-parent	0.0042	0.4796	Male
ILO	7/7/2015	winter	Non-breeding	Non-parent	0.0084	0.2584	Male
ILO	7/23/2015	winter	Non-breeding	Non-parent	1E-04	0.0871	Male
ILO	7/27/2015	winter	Non-breeding	Non-parent	1E-04	0.1305	Male
ILO	8/19/2015	winter	Non-breeding	Non-parent	1E-04	0.0626	Male
ILO	9/14/2015	spring	Non-breeding	Non-parent	0.017	0.3052	Male
ILO	9/22/2015	spring	Non-breeding	Non-parent	0.0084	0.9334	Male
ILO	9/23/2015	spring	Non-breeding	Non-parent	0.008	0.3811	Male
ILO	9/29/2015	spring	Non-breeding	Non-parent	0.1501	0.6751	Male
ILO	10/12/2015	spring	Non-breeding	Non-parent	0.1334	0.7834	Male
ILO	10/16/2015	spring	Non-breeding	Non-parent	0.0168	0.7334	Male
ILO	10/19/2015	spring	Non-breeding	Non-parent	0.1645	0.548	Male
ILO	10/27/2015	spring	Non-breeding	Non-parent	0.0871	0.2436	Male
SCR	7/1/2014	winter	Non-breeding	Non-parent	1E-04	0.0386	Female
SCR	7/29/2014	winter	Non-breeding	Non-parent	1E-04	0.0084	Female
SCR	8/1/2014	winter	Non-breeding	Non-parent	1E-04	0.0188	Female
SCR	8/5/2014	winter	Non-breeding	Non-parent	0.0084	0.0251	Female
SCR	8/11/2014	winter	Non-breeding	Non-parent	1E-04	0.3236	Female
SCR	8/26/2014	winter	Non-breeding	Non-parent	0.0358	0.1251	Female
SCR	9/6/2014	spring	Non-breeding	Non-parent	0.0084	0.2334	Female
SCR	9/13/2014	spring	Non-breeding	Non-parent	0.0084	0.2501	Female
SCR	9/25/2014	spring	Non-breeding	Non-parent	1E-04	0.9584	Female
SCR	9/29/2014	spring	Non-breeding	Non-parent	1E-04	0.0197	Female
SCR	10/2/2014	spring	Non-breeding	Non-parent	1E-04	0.762	Female
